# Supplementary material for: LUM as a novel prognostic marker and its correlation with immune infiltration in gastric cancer: a study based on immunohistochemical analysis and bioinformatics
Source: BMC Gastroenterol. 2023 Dec 21;23:455. doi: 10.1186/s12876-023-03075-w (PMC10740220; doi:10.1186/s12876-023-03075-w)
Supplement: Supplementary file 1 — Additional file 1. [file 12876_2023_3075_MOESM1_ESM.xlsx]

## Sheet: EGC vs Normal
Supplementary File 1. The significant DEGs between the paired tumor and normal gastric tissues.
Table 1: The significant DEGs between early stage gastric cancer tissues and paired non-tumor tissues.
Upregulated DEGs in early gastric cancer samples	Downregulated DEGs in early gastric cancer samples
TMPRSS4	ATP4B
CDC2	UBN1
EVPL	MEST
HNRNPR	MYEF2
C7orf24	PABPC4
SPG21	CPA3
TUBB3	XYLT2
LY6E	SLC9A3R1
LDHA	MPDU1
ACAA2	PDIA3
CLDN4	DGKD
C20orf20	ALCAM
FBLIM1	LENG4
ANXA2	CTDSP1
ALDH4A1	SNTB1
SLC27A5	PSCA
RBM17	SFRS14
GABPB2	PGA5
CD46	ELL2
PYGB	CXCL17
YLPM1///FCF1///KIAA0317	CA9
SERPINH1	LIPF
S100A6	SGK
DDX21	LIPA
AKAP10	SEPP1
FBXW5	VSIG2
APP	KLK11
MDK	LOC150223
MANBA	CAPN2
LOC91461	CIRBP
M6PR	HDAC4
March5	CCDC132
TUBA4A	PMM1
NME1	HMGCL
CALCOCO2	CDX1
SLC39A14	HLX
TUBB2C	NFE2L2
C6orf182	PECI
ALS2CR4	DHRS7
OLFM4	GABARAPL1
C11orf1	GPRC5C
MSLN	TEGT
AP3B1	CTSE
SRI	BRP44L
ENC1	PGC
PES1	DSG2
XTP3TPA	CD59
S100A10	TRIM39
DDX3X	LARP5
GORASP1	SLC25A19
GPRC5A	STX12
CD55	C1orf77
CTSB	TUBGCP4
MAZ	KIAA1324
KCNE3	SEPHS2
ZBTB4	RNASE1
USP36	C10orf10
DLGAP4	UBL3
CEACAM6	TMPRSS2
IFITM2	SMG1
GNPDA1	BCAN
RBM39	BCAP29
LOC646471///C1orf135///SEPN1///MAN1C1///FAM54B	SOSTDC1
TSPAN3	PXMP2
PSMD1	CUEDC2
CMPK	TMEM19
RASSF7	ERO1LB
2022-09-02	C5orf32
GCNT3	CYB5A
HMBS	C20orf56///FOXA2
TP53I11	TSC22D3
TUBB6	DKK1
MYO1B	CAPN9
CCNB1	FLJ45803
HARS2	SLC25A5
RCC2	GPX3
CD9	HPCAL1
PGK1	SRPR
TOP2A	RHBDD1
SH2D3A	DHCR24
TRIP6	CCNDBP1
PLEK2	FLJ14186
COL4A1	SST
LAPTM4B	NUPR1
C19orf21///PALM	PRELID1
UPP1	BCAT2
RSBN1L	E2F4
PLCG1	OXCT1
C20orf11	BCKDHA
TFRC	FAM103A1
UBE2C	TPM1
PYGL	ZNF219
C11orf49	ALDH2
PRKAR2A	CETN2
KRT7	KIAA0100
BIRC2	BAIAP2
C3orf10	APOB
NT5E	CKB
TUBA1C	TALDO1
ARPC1B	LSM1
FRMD8	SCPEP1
GALNT1	ZBTB4
ITGB1BP1	SELENBP1
ITGB1	PDK1
ROCK2	INPPL1
HMGA1	C14orf122
MRRF	CTSD
GSTP1	TCN1
LAD1	MLF1IP
DMBT1	SMURF2
BAP1	RND1
FKBP10	HIST1H1C
CKAP2	HBS1L
PKMYT1	ASNS
ENTPD7///CUTC	ARFGAP1
HSP90AA1	PRDX5
CD44	NQO1
INSIG1	MYO5B
TRIM47	CALM3
NOL5A	GKN1
UBE2T	AP1M1
SMC2	PCYT2
CDCA5	MAGED1
MRPS26	HBB
COL12A1	SP2
IFI6	TSNAX
LGALS3	NCOR2
BZW2	TMED2
COL5A2	IGJ
DAG1	FUT1
C20orf196	REC8
IMPA2	HPGD
IL32	ALDH3A1
PBK	DCXR
CENPN	HERC2P2
COL3A1	AP2A2
GTPBP5	TXNDC11
TMPO	ANXA10
TFF3	PKN1
ADRM1	GKN2
REG4	SMAP1
PPM1J	HMOX2
CORO1C	ABCC5
NOTCH1	PRKD3
TUBA1A	AKR1C1
ACY1	OAS3
NOLA2	HERPUD1
SLMO2	C11orf67
AGR3	VPS37C
ADCY3	CHMP5
TRIM31	PNPT1
ALDH1B1	IGFBP2
MUC13	C11orf60
CDX2	AKR1C3
PHLDB1	G0S2
TIMP1	COX10
SNHG3	C1orf116
LUM	IAH1
RECQL4	ATP1B3
LYZ	RNF11
RNMT	MT2A
FGFR4	DCAKD
HEPH	ADSSL1
POLR2B	LOC124220
TMEM158	EXOSC8
PSMD2	LTBP4
DHFR	NPC2
CEACAM5	CCDC68
ASS1	LOC440498
CTPS	TFF2
TBC1D1	TPI1
RPS21	EZH2
COMTD1	RIPK2
VCL	SYNE2
SERPINA3	GSPT1
AKT1S1	SMG5
LGALS4	CYR61
CXCL2	CAST
IDI2	MT1M
USP18	LRIG1
FSTL1	EIF2AK3
CSE1L	ERCC2
IPPK	C20orf42
NF1	ATG3
TRMT1	CPNE7
AURKA	HYAL1
IGFBP4	ALDH1A1
NONO	GCAT
CAMK2G	PPIB
LOC283922///PDPR	CITED2
	ISG20
	PBXIP1
	CDCP1
	ABCA3
	TBCCD1
	CFD
	PAQR8
	C10orf54
	ATP5D
	SPOPL
	SNRPA
	THBS1
	FLJ10815
	ZNF432
	IGHA1
	CLDN18
	OXCT2///TRIT1///PPIE///MYCL1///BMP8B
	MTCH1
	IGLC1
	REG1B
	FXR1
	CMTM4
	UBE1L
	ACSL3
	SLC7A11
	MT1E
	TSPAN9
	WSB2
	LGALS9
	GIPC1
	IGLJ3
	MLPH
	TFF1
	C2orf24
	SEH1L
	MGAT1
	FLJ20035
	F2RL1
	FAHD2A
	DKFZp586I1420
	IGL@
	MCL1
	IVD
	ANKRD42
	AGA
	TST
	WDR26
	SLC41A3
	CFB
	GSTT2
	LOC401152
	IRX2
	AKR1B10
	RHOT1
	C20orf149
	FGD4
	GPR56
	CLU
	PRSS36
	ATF3
	SLC36A1
	CA2
	SCNN1A
	CAPN8
	PIM2

## Sheet: AGC vs Normal
Supplementary File 1. The significant DEGs between the paired tumor and normal gastric tissues.
Table 2: The significant DEGs between advanced stage gastric cancer tissues and paired non-tumor tissues.
Upregulated DEGs in advanced gastric cancer samples	Downregulated DEGs in advanced gastric cancer samples
TIMP1	GPX3
CTSB	LIPF
ARPC1B	PGA5
ALS2CR4	PRKD3
FLJ22536///SOX4	AKR1C1
ITGB1	RNASE1
SLC39A14	APOB
TUBA4A	C11orf67
YLPM1///FCF1///KIAA0317	ALDH3A1
GABPB2	CPA3
IFITM2	RHBDD1
CACYBP	DGKD
AKAP10	ATP4B
PRKAR2A	GKN1
PPIA	IGJ
C7orf24	SP2
TUBA1C	VPS37C
GORASP1	C11orf60
HMGA1	IGHA1
PFDN2	LSM1
SERPINH1	PCYT2
FSTL1	LIPA
UBE2T	C22orf32
BAP1	SLC28A3
IGFBP7	GKN2
FBXO31	C5orf32
STEAP1	PXMP2
GALNT1	PGC
PNKD	RIPK2
S100A10	DHRS7
PES1	MAGED1
GPKOW	C10orf54
TFDP1	VSIG2
UBE2C	AKR1B10
LDHA	AP1M1
RRP1	PCK1
MGC5618	C1orf77
SPG21	HIST1H1C
SNRPF	CFD
PLAU	CHMP5
BST2	ALDH2
MDK	MYEF2
HARS2	GSN
CSE1L	ADH1C
IQSEC2	IAH1
GRB7	PSCA
TOP2A	SEPP1
HNRNPR	TSNAX
PUF60	CTDSP1
HMGB1	CCDC68
COL3A1	ANXA11
IMPA2	TALDO1
SNRPB	HBB
HSPH1	KAZALD1
PPP1R1B	TPI1
ENO1	NFE2L2
SSU72	FAM102A
PA2G4	SLC25A19
CCNB1	TMED2
RANBP1	CLU
RPL26	NTSR1
C6orf182	SMG5
HMGB2	C1orf116
RASSF7	CDX1
MANBA	HRASLS2
CLDN18	AKR1C3
BOP1	TXNDC12
COL5A2	LOC644151///CAPN8
CALU	PGRMC2
LY6E	CXCL17
ZHX1	SLC44A2
LGALS1	CAST
STAT1	CTSE
S100A11	HPGD
RCC2	NQO1
PYGL	SST
BGN	SYTL2
LUM	CALM3
CD9	TFF2
SH2D3A	CA9
TNIP2	CBX7
COL12A1	LENG4
March5	CYP2S1
CD46	PAQR8
NOL5A	ZNF76
NUP153	HERC2P2
SCARB1	ARFGAP1
M6PR	CA2
EIF3B	HPCAL1
HSP90AA1	SLC30A4
NME1	BRP44L
ALG3	TFF1
MAPRE1	C9orf7
XTP3TPA	GABARAPL1
IFI30	FAM101A
TFRC	MT1M
SNRPG	IRAK1
ANXA2	UBL3
CALD1	ATP5D
IFI6	XYLT2
RBM17	ERO1LB
EVPL	NPC2
PDCD5	KLF4
DDX21	PABPC4
HSPA1A	IGLC1
HIF1A	AKR7A2
CD44	OSBPL1A
PRC1	FUCA1
OAS3	EXOSC8
ISG15	LOC401152
MCM3	ACADM
S100A6	ST6GALNAC1
TAP1	NOV
CLDN4	MLPH
FSTL3	INPPL1
DDAH2	FAM107B
PTDSS1	S100P
IL32	MUTYH
CDCA7	REG1B
MKI67	SFRS14
RFC4	MT1E
GPNMB	HES1
INSIG1	IGL@
MTHFD2	C10orf10
XPO6	FCGBP
ACAA2	PBLD
DDX3X	UBE1L
CBFB	HLX
CDCA8	CHDH
PLCG1	DSG2
CXCL2	ASCIZ
KIF22	ANXA10
OCC-1	C2orf24
JUP	F2RL1
SERPINA3	ALCAM
PI3	GIPC1
WARS	LTF
OLFM4	IVD
TFF3	SLC9A3R1
	WDR26
	ARL14
	GCAT
	HYAL1
	ANKRD42
	ERCC2
	MCL1
	MT2A
	FLJ20035
	SGK
	MUC6
	IGLJ3
	KIF1C
	CFB
	FXR1
	CYR61
	C1orf198
	PECI
	RETSAT
	MUC5AC
	LOC284422
	ST5
	TBL3
	ALDH1A1
	RND1
	CTSD
	FBLN1
	REG3A
	PIGR
	BOK
	LOC643641
	PRSS36
	AGR2
	PEF1
	ATP6AP2
	DNAJB12
	PRKACA
	C1orf91
	C11orf24
	DKK1
	SERP1
	SPINK1
	UBE3B
	DTD1
	TSPAN1
	MAN2B1
	PSMA6
	IL1R2
	ENDOG
	PSEN2
	RAI16
	USP7
	KRTAP2-1
	CDKN2C

## Sheet: Up-co-DEGs
Supplementary File 1. The significant DEGs between the paired tumor and normal gastric tissues.
Table 3: the up-regulated consensus DEGs
Gene
EVPL
HNRNPR
C7orf24 (GGCT)
SPG21
LY6E
LDHA
ACAA2
CLDN4
ANXA2
RBM17
GABPB2
CD46
YLPM1///FCF1///KIAA0317
SERPINH1
S100A6
DDX21
AKAP10
MDK
MANBA
M6PR
March5
TUBA4A
NME1
SLC39A14
C6orf182 (CEP57L1)
ALS2CR4 (TMEM237)
OLFM4
PES1
XTP3TPA (DCTPP1)
S100A10
DDX3X
GORASP1
CTSB
IFITM2
RASSF7
CCNB1
HARS2
RCC2
CD9
TOP2A
SH2D3A
PLCG1
TFRC
UBE2C
PYGL
PRKAR2A
TUBA1C
ARPC1B
GALNT1
ITGB1
HMGA1
BAP1
HSP90AA1
CD44
INSIG1
NOL5A (NOP56)
UBE2T
COL12A1
IFI6
COL5A2
IMPA2
IL32
COL3A1
TFF3
TIMP1
LUM
SERPINA3
CXCL2
FSTL1
CSE1L

## Sheet: Down-co-DEGs
Supplementary File 1. The significant DEGs between the paired tumor and normal gastric tissues.
Table 4: the down-regulated consensus DEGs
Gene
ATP4B
MYEF2
PABPC4
CPA3
XYLT2
SLC9A3R1
DGKD
ALCAM
LENG4 (MBOAT7)
CTDSP1
PSCA
SFRS14 (SUGP2)
PGA5
CXCL17
CA9
LIPF
SGK (SGK1)
LIPA
SEPP1 (SELENOP)
VSIG2
CDX1
HLX
NFE2L2
PECI (ECI2)
DHRS7
GABARAPL1
CTSE
BRP44L (MPC1)
PGC
DSG2
SLC25A19
C1orf77 (CHTOP)
RNASE1
C10orf10
UBL3
PXMP2
ERO1LB (ERO1B)
C5orf32 (CYSTM1)
DKK1
GPX3
HPCAL1
RHBDD1
SST
ALDH2
APOB
TALDO1
LSM1
INPPL1
CTSD
RND1
HIST1H1C
ARFGAP1
NQO1
CALM3
GKN1
AP1M1
PCYT2
MAGED1
HBB
SP2
TSNAX
TMED2
IGJ (JCHAIN)
HPGD
ALDH3A1
HERC2P2
ANXA10
GKN2
PRKD3
AKR1C1
C11orf67 (AAMDC)
VPS37C
CHMP5
C11orf60 (IFT46)
AKR1C3
C1orf116
IAH1
MT2A
EXOSC8
NPC2
CCDC68
TFF2
TPI1
RIPK2
SMG5
CYR61
CAST
MT1M
ERCC2
HYAL1
ALDH1A1
GCAT
CFD
PAQR8
C10orf54
ATP5D
IGHA1
IGLC1
REG1B
FXR1
UBE1L (UBA7)
MT1E
GIPC1
IGLJ3
MLPH
TFF1
C2orf24 (CNPPD1)
FLJ20035 (DDX60)
F2RL1
IGL@ (IGL)
MCL1
IVD
ANKRD42
WDR26
CFB
LOC401152 (C4orf3)
AKR1B10
CLU
PRSS36
CA2
