# Supplementary material for: LUM as a novel prognostic marker and its correlation with immune infiltration in gastric cancer: a study based on immunohistochemical analysis and bioinformatics
Source: BMC Gastroenterol. 2023 Dec 21;23:455. doi: 10.1186/s12876-023-03075-w (PMC10740220; doi:10.1186/s12876-023-03075-w)
Supplement: Supplementary file 2 — Additional file 2. [file 12876_2023_3075_MOESM2_ESM.xlsx]

## Sheet: Sheet1
The potential upstream miRNAs of LUM predicted by miRWalk. databases." The potential upstream miRNAs of LUM predicted by miRWalk.
mirnaid	refseqid	genesymbol	duplex	start	end	bindingp	energy	seed	accessibility	au	phylopstem	phylopflank	me	number_of_pairings	binding_region_length	longest_consecutive_pairings	position	validated	TargetScan	miRDB
hsa-let-7b-5p	NM_002345	LUM	TGAGGTAGTAGGTTGTGTGGTT#AATCACTCGAATACCTTGACTTGAGCTTCAATCAGATAGCCAGACTGCCTTC#.((((((((.((((((.(((((#.))))).))))))..)))))))).	668	720	1	-23.7	1	0.000695418	0.515	0	0	-5.03583	19	24	8	CDS		0	0
hsa-miR-16-5p	NM_002345	LUM	TAGCAGCACGTAAATATTGGCG#CGCATCTCAGAAACCAGTCTTCCACCGGATATGTATGAATGTCTACGTGTTGCTAA#((((((((((((.(((((.(..#.).))))).)))))))))))).	1060	1116	1	-21.7	1	0.000356436	0.632	0	0	-5.22671	18	22	12	CDS		0	0
hsa-miR-21-5p	NM_002345	LUM	TAGCTTATCAGACTGATGTTGA#CAACATCCCTGATGAGTA#..(((((((((...(((((((.#))))))).))))))))).	771	789	1	-20.6	1	0.00592435	0.632	0	0	-10.4498	16	18	9	CDS		0	1
hsa-miR-29b-2-5p	NM_002345	LUM	CTGGTTTCACATGGTGGCTTAG#CTATTAGATAAGAAGCTGCTATGTGATCTCAGC#((((..((((((((((((((..#.))))))))))))))..)))).	2021	2054	1	-24.3	0	0.00266915	0.588	0	0	-9.95757	18	22	14	3UTR		0	0
hsa-miR-30d-3p	NM_002345	LUM	CTTTCAGTCAGATGTTTGCTGC#CAGCACAATCGGCTGAAAGA#(((((((((.(((...(((((.#)))))..)))))))))))).	616	636	1	-20.8	1	7.65e-06	0.515	0	0	-7.00542	17	20	12	CDS		0	0
hsa-miR-34a-5p	NM_002345	LUM	TGGCAGTGTCTTAGCTGGTTGT#ACAATCGGCTGAAAGAGGATGCTGTTT#.(((((((((((((((((((((#))))))))))).....)))))))))).	620	647	1	-23.8	1	7.55e-05	0.559	0	0	-3.79332	21	27	11	CDS		0	0
hsa-miR-181b-5p	NM_002345	LUM	AACATTCATTGCTGTCGGTGGGT#ACCAGTCTTCCACCGGATATGTATGAATGTC#.(((((((.(((((((((((((.#.))))))).))).)))))))))).	1072	1103	1	-21.9	1	0.000316824	0.588	0	0	-4.84971	20	24	10	CDS		0	0
hsa-miR-211-3p	NM_002345	LUM	GCAGGGACAGCAAAGGGGTGC#CACTCCTTGGTTGTCA#.....((((((.((((((((.#)))))))).)))))).	2057	2073	1	-20.5	0	0.00660168	0.574	0	0	-17.0124	14	16	8	3UTR		0	0
hsa-miR-138-2-3p	NM_002345	LUM	GCTATTTCACGACACCAGGGTT#GATCTCAGCACTCACTCCTTGGTTGTCAAGAAATGGTG#((((((((..((((((((((..#.))))))).)))..)))))))).	2045	2083	1	-22.6	1	0.000621608	0.618	0	0	-6.23647	18	23	8	3UTR		0	0
hsa-miR-145-5p	NM_002345	LUM	GTCCAGTTTTCCCAGGAATCCCT#AGTGGAATACCTGGAAATTCTTTCAATGTGTCATCCCTGGTTGAGCTGGATC#(((((((((..(((((.......#.)))))..))))))))).	847	899	1	-21.6	1	0.00200551	0.618	0	0	-8.00486	14	18	9	CDS		0	0
hsa-miR-134-3p	NM_002345	LUM	CCTGTGGGCCACCTAGTCACCAA#GAAATGGTGGATAACTCACAGGA#(((((((((((((...((.....#))...)))))....)))))))).	2074	2097	1	-22.5	1	0.00852532	0.691	0	0	-5.76291	15	23	8	3UTR		0	0
hsa-miR-106b-3p	NM_002345	LUM	CCGCACTGTGGGTACTTGCTGC#CAGCATATATTGGTGGATTCTTGTCCATAGTGCA#..(((((((((((((((((((.#)))))......))))........)))))))))).	22	56	1	-20.8	1	0.0011821	0.618	0	0	-4.957	19	34	10	5UTR		0	0
hsa-miR-361-5p	NM_002345	LUM	TTATCAGAATCTCCAGGGGTAC#GCCCACTTCCCAAATCTCTGGAGGATCTGC#....((((.(((((((((((..#.))))))))))).)))).	515	545	1	-21.6	0	0.000235602	0.515	0	0	-10.603	15	18	11	CDS		0	0
hsa-miR-370-3p	NM_002345	LUM	GCCTGCTGGGGTGGAACCTGGT#TCCATCTCCAGCACAATCGGCT#(((((((((((((((.......#)))))).)))))).....))).	608	630	1	-22.8	1	0.00100654	0.529	0	0	-4.17062	15	22	6	CDS		0	0
hsa-miR-373-3p	NM_002345	LUM	GAAGTGCTTCGATTTTGGGGTGT#GCCATTATCCTACTCCAAGATCAAGCATTTG#.((((((((.((((((((((((.#.)))))))))))))))))))).	1014	1045	1	-25.1	1	0.0079429	0.529	0	0	-5.03583	20	22	20	CDS		0	0
hsa-miR-383-5p	NM_002345	LUM	AGATCAGAAGGTGATTGTGGCT#AGCTTCAATCAGATAGCCAGACTGCCTTCTGGTCTC#(((((((((((((..(.(((((#.))))).).))))))))))))).	691	727	1	-25.6	1	0.000446926	0.544	0	0	-5.52986	19	23	13	CDS		0	0
hsa-miR-338-3p	NM_002345	LUM	TCCAGCATCAGTGATTTTGTTG#TAACAAGATCACAAAGCTGGGC#((((((....((((((((((((#))))))))))))...)))))).	555	577	1	-21.9	0	0.00987756	0.574	0	0	-10.0938	18	22	12	CDS		0	0
hsa-miR-146b-3p	NM_002345	LUM	GCCCTGTGGACTCAGTTCTGGT#TGAGACTGAGTTGACTGGCA#(((..((.(((((((.(((.(.#).)))))))))).)).))).	2489	2509	1	-21.6	0	0.00126832	0.603	0	0	-13.6353	16	20	10	3UTR		0	0
hsa-miR-512-3p	NM_002345	LUM	AAGTGCTGTCATAGCTGAGGTC#GAGTTTTCTACATTAAGGTAAATTCCTTAGAGTGTGATAGCAG#...((((((((((.((((((..#.))))))..)))))))))).	2561	2604	1	-21.7	0	0.000713632	0.676	0	0	-7.37138	16	20	10	3UTR		0	0
hsa-miR-520a-5p	NM_002345	LUM	CTCCAGAGGGAAGTACTTTCT#AGAGTCTGTGGGCCCACTTCCCAAATCTCTGGAGG#((((((((((((((.......#.))))))).....))))))).	504	539	1	-21.6	1	0.000597196	0.515	0	0	-4.90607	14	21	7	CDS		0	0
hsa-miR-501-3p	NM_002345	LUM	AATGCACCCGGGCAAGGATTCT#GGATTCTTGTCCATAGTGCATC#.((((((..((((((((((((.#))))))))))))...)))))).	36	58	1	-24.7	1	0.000105642	0.618	0	0	-7.16335	18	22	12	5UTR		0	0
hsa-miR-502-3p	NM_002345	LUM	AATGCACCTGGGCAAGGATTCA#TGGATTCTTGTCCATAGTGCATC#.((((((.((((((((((((((#))))))))))))))..)))))).	35	58	1	-26.8	1	0.000105642	0.618	0	0	-6.10696	20	23	14	5UTR		0	0
hsa-miR-503-5p	NM_002345	LUM	TAGCAGCGGGAACAGTTCTGCAG#GGATGCTGTTTCAGCTGCTT#.((((((.(((((((((((....#))).)))))))).)))))).	636	656	1	-22.6	1	0.000282148	0.588	0	0	-6.10696	17	20	8	CDS		0	0
hsa-miR-503-3p	NM_002345	LUM	GGGGTATTGTTTCCGCTGCCAGG#CTGGCTGATAGTGGAATACCTG#.((((((....(((((((((((.#)))))....)))))))))))).	838	860	1	-21.4	1	0.000715112	0.588	0	0	-11.2306	17	22	12	CDS		0	0
hsa-miR-505-5p	NM_002345	LUM	GGGAGCCAGGAAGTATTGATGT#TGCCTTCTGGTCTCCCT#(((((((((((.(((.......#))).)))))).))))).	713	730	1	-20.5	1	0.000875091	0.544	0	0	-7.51743	14	17	6	CDS		0	0
hsa-miR-509-5p	NM_002345	LUM	TACTGCAGACAGTGGCAATCA#TGAAAAGGCCTTTGAGAATGTAACTGATCTGCAGTGG#(((((((((((((.(((.(((#.)))...))).)))).))))))))).	363	400	1	-21.6	1	0.00017384	0.603	0	0	-4.79441	19	26	9	CDS		0	0
hsa-miR-554	NM_002345	LUM	GCTAGTCCTGACTCAGCCAGT#ATTGAGACTGAGTTGACTGGCA#(((((((..((((((((((((#)))).).)))))))))))))).	2487	2509	1	-22.4	1	0.00126832	0.603	0	0	-7.3076	19	22	14	3UTR		0	0
hsa-miR-558	NM_002345	LUM	TGAGCTGCTGTACCAAAAT#TTTAACACACCACTTTTAGTGAACTCTATCTTATGGTACAGCGGCC#...((((((((((((....#.)))))))))))).	2423	2469	1	-22.8	0	0.00536599	0.574	0	0	-6.74759	12	14	12	3UTR		0	0
hsa-miR-593-5p	NM_002345	LUM	AGGCACCAGCCAGGCATTGCTCAGC#TTGAAAAGTGTACCAATGGTGCCTC#((((((((.....(((((..((((.#))))..))))).....)))))))).	289	314	1	-22	1	6.63e-05	0.603	0	0	-13.6972	17	25	8	CDS		0	0
hsa-miR-601	NM_002345	LUM	TGGTCTAGGATTGTTGGAGGAG#CTTCTGCAAGATCCTGGGGCCAT#((((((((((((.(((.(((((#))))).)))))))))))).))).	996	1019	1	-23.1	1	0.000147283	0.559	0	0	-5.22671	20	23	12	CDS		0	0
hsa-miR-608	NM_002345	LUM	AGGGGTGGTGTTGGGACAGCTCCGT#ATGGTATTCTATTAGATAAGAAGCTGCTATGTGATCTCAGCACTCACTCCTT#(((((((((((((((((((((....#.)))))........))))))))).))))))).	2013	2065	1	-28.5	1	0.00509065	0.574	0	0	-3.93757	21	32	9	3UTR		0	0
hsa-miR-611	NM_002345	LUM	GCGAGGACCCCTCGGGGTCTGAC#AGATCCTGGGGCCATTATCCTA#...((((..(((((((((((...#)))))))))))......)))).	1004	1026	1	-20.2	0	0.00045039	0.544	0	0	-9.88456	15	22	11	CDS		0	0
hsa-miR-619-5p	NM_002345	LUM	GCTGGGATTACAGGCATGAGCC#TGCTATGTGATCTCAGCA#((((((((((((((((......#)))).)))))))))))).	2037	2055	1	-23.4	1	0.00339043	0.588	0	0	-3.93757	16	18	12	3UTR		0	0
hsa-miR-622	NM_002345	LUM	ACAGTCTGCTGAGGTTGGAGC#GCTTCAATCAGATAGCCAGACTGC#.((((((((((.(((((((((#)))))))))...)))).)))))).	692	716	1	-23.9	1	0.00158048	0.544	0	0	-7.14013	19	24	9	CDS		0	0
hsa-miR-650	NM_002345	LUM	AGGAGGCAGCGCTCTCAGGAC#TCCTTAGAGTGTGATAGCAGCCTCA#..(((((.(((((((.((((.#)))).))))))).......))))).	2584	2609	1	-21.4	0	0.000403559	0.676	0	0	-7.50368	16	25	7	3UTR		0	0
hsa-miR-663a	NM_002345	LUM	AGGCGGGGCGCCGCGGGACCGC#GTGTACCAATGGTGCCTCCTG#.((.(((((((((..((..(((#)))..))..))))))))))).	296	317	1	-21.1	0	0.000127404	0.618	0	0	-8.41764	16	21	11	CDS		0	0
hsa-miR-549a-3p	NM_002345	LUM	TGACAACTATGGATGAGCTCT#GATCTCAGCACTCACTCCTTGGTTGTCAA#(((((((((.(((((((..((#.))..)))).))).))))))))).	2045	2074	1	-20.9	1	0.00381054	0.574	0	0	-5.18008	18	24	9	3UTR		0	0
hsa-miR-659-3p	NM_002345	LUM	CTTGGTTCAGGGAGGGTCCCCA#TGTACCAATGGTGCCTCCTGGAATCAAGT#((((((((.((((((..((...#.))..)))))).)))))))).	297	326	1	-23.8	1	0.000399465	0.618	0	0	-5.22701	16	21	8	CDS		0	0
hsa-miR-758-5p	NM_002345	LUM	GATGGTTGACCAGAGAGCACAC#GTGCCTCCTGGAATCAAGTATCT#((((.((((((((.((((((..#)))).))))))..)))).)))).	307	330	1	-21.5	0	0.00625886	0.603	0	0	-8.91345	18	23	6	CDS		0	0
hsa-miR-671-3p	NM_002345	LUM	TCCGGTTCTCAGGGCTCCACC#CCCTGGTTGAGCTGGAT#((((((((((((((.......#))))))..)))))))).	881	898	1	-20.1	1	0.000251455	0.603	0	0	-4.90607	14	17	8	CDS		0	0
hsa-miR-767-5p	NM_002345	LUM	TGCACCATGGTTGTCTGAGCATG#GCTTCAATCAGATAGCCAGACTGCC#.(((...(((((((((((((...#)).....)))))))))))...))).	692	717	1	-20.3	0	0.00154915	0.529	0	0	-11.357	16	25	11	CDS		0	0
hsa-miR-769-3p	NM_002345	LUM	CTGGGATCTCCGGGGTCTTGGTT#GACATAAAGAGCTTCTGCAAGATCCTGGGGCCATTATCCTAC#.(((((((((((((((((((...#.))))))))))))).....)))))).	985	1027	1	-27	1	0.00049115	0.544	0	0	-3.79332	19	26	13	CDS		0	0
hsa-miR-541-5p	NM_002345	LUM	AAAGGATTCTGCTGTCGGTCCCACT#AGTATCTGCGTTTATCTCACAACGAACTGGCTGATAGTGGAATACCTG#..((((((((((((((((((.....#.))))))))))))))).))).	812	860	1	-24.4	1	0.000715112	0.588	0	0	-4.957	18	21	15	CDS		0	1
hsa-miR-885-3p	NM_002345	LUM	AGGCAGCGGGGTGTAGTGGATA#ATCTCAGCACTCACTCCTTGGTTGTCA#.((((((((((((.((((....#.))))))))))...)))))).	2046	2073	1	-21	1	0.00660168	0.574	0	0	-4.65016	16	21	10	3UTR		0	0
hsa-miR-665	NM_002345	LUM	ACCAGGAGGCTGAGGCCCCT#GCCAGACTGCCTTCTGGTC#((((((((((.(.(((....#)))...).)))))))))).	706	725	1	-21.6	1	4.24e-05	0.544	0	0	-8.05148	14	19	10	CDS		0	0
hsa-miR-920	NM_002345	LUM	GGGGAGCTGTGGAAGCAGTA#ACTGCCTTCTGGTCTCCCTG#((((((((..(((((((((.#))))).)))))).)))))).	711	731	1	-20.9	1	0.00112533	0.529	0	0	-6.23647	17	20	6	CDS		0	0
hsa-miR-933	NM_002345	LUM	TGTGCGCAGGGAGACCTCTCCC#AGATAGCCAGACTGCCTTCTGGTCTCCCTGTC#.....(((((((((((......#.))))))))))).	701	733	1	-22.9	0	0.00531471	0.559	0	0	-13.6656	11	13	11	CDS		0	0
hsa-miR-1225-3p	NM_002345	LUM	TGAGCCCCTGTGCCGCCCCCAG#TTGATTGGTGGTACCAGTGGCCAG#((.(((.((((((((((.....#.)))))))).)).))))).	151	175	1	-21.3	0	3.6e-05	0.574	0	0	-7.0388	15	19	8	CDS		0	0
hsa-miR-1229-5p	NM_002345	LUM	GTGGGTAGGGTTTGGGGGAGAGCG#TGTAACTGCCCTGAAAGCTACCCAA#.(((((((..(((((((.((.(((#)))..)).)))))))..))))))).	238	263	1	-24.3	1	0.00893122	0.529	0	0	-6.09222	19	25	7	CDS		0	0
hsa-miR-1233-5p	NM_002345	LUM	AGTGGGAGGCCAGGGCACGGCA#GCTTCAATCAGATAGCCAGACTGCCTTCTGGTCTCCCT#...((((((((((((((.(((.#.)))....))))..)))))))))).	692	730	1	-29.4	0	0.000875091	0.544	0	0	-6.51454	17	25	10	CDS		0	0
hsa-miR-663b	NM_002345	LUM	GGTGGCCCGGCCGTGCCTGAGG#CTTCTGCAAGATCCTGGGGCCATTA#((((((((((...(((..((((#)))).)))....))..)))))))).	996	1021	1	-20.4	1	0.00066501	0.574	0	0	-11.3983	17	25	8	CDS		0	0
hsa-miR-1207-5p	NM_002345	LUM	TGGCAGGGAGGCTGGGAGGGG#CTTGAGCTTCAATCAGATAGCCAGACTGCCTTCTGGTCTCCCTGTCT#.((((((((((((((((((.(#.).)))))))))))))))))).	687	734	1	-33.5	1	0.00736198	0.559	0	0	-3.79332	19	22	18	CDS		0	0
hsa-miR-1293	NM_002345	LUM	TGGGTGGTCTGGAGATTTGTGC#CACTCGAATACCTTGACTTGAGCTTCAATCAGATAGCCAGACTGCCTT#.(((((((((((..(((((...#.)))))..))))))))))).	671	719	1	-23.7	1	0.00126988	0.515	0	0	-5.9393	16	20	11	CDS		0	0
hsa-miR-1908-5p	NM_002345	LUM	CGGCGGGGACGGCGATTGGTC#GCCAGACTGCCTTCTGGTCTCCCTGTCT#.((((((((.(((....(((.#.))).....))))))))))).	706	734	1	-20.5	1	0.00736198	0.559	0	0	-6.86117	14	21	11	CDS		0	0
hsa-miR-711	NM_002345	LUM	GGGACCCAGGGAGAGACGTAAG#CTTTCAATGTGTCATCCCTGGTTGAGCTGGATCTGTCCTA#((((((((((((((.((((...#.)))).)).))))))).............))))).	866	906	1	-24.3	1	0.00270942	0.603	0	0	-4.67302	18	35	7	CDS		0	0
hsa-miR-3131	NM_002345	LUM	TCGAGGACTGGTGGAAGGGCCTT#GGTGTTTTTACTGGTTCA#....(((((((((((((.(((..#))).))))))))))))).	1989	2007	1	-20.5	0	0.00892408	0.691	0	0	-9.54656	16	18	13	3UTR		0	0
hsa-miR-3150a-3p	NM_002345	LUM	CTGGGGAGATCCTCGAGGTTGG#CCTTGACTTGAGCTTCAATCAGATAGCCAGACTGCCTTCTGGTCTCCCTG#..(((((((.((..((((((((#.)))....)))))..))))))))).	681	731	1	-22.5	1	0.00112533	0.529	0	0	-8.34548	17	25	9	CDS		0	0
hsa-miR-3151-5p	NM_002345	LUM	GGTGGGGCAATGGGATCAGGT#CCTGGGGCCATTATCCTACTC#(((((((.(((((..(((((.#)))))..))))).))))))).	1008	1029	1	-21.5	1	0.0065391	0.529	0	0	-7.8435	17	21	7	CDS		0	0
hsa-miR-3074-3p	NM_002345	LUM	GATATCAGCTCAGTAGGCACCG#TGGTGCCTCCTGGAATCAAGTATCT#(((((..(.((((.((((((((#)))))))).))))...)..))))).	305	330	1	-20.1	0	0.00625886	0.603	0	0	-9.29545	18	25	8	CDS		0	0
hsa-miR-3156-5p	NM_002345	LUM	AAAGATCTGGAAGTGGGAGACA#GTCTGTGGGCCCACTTCCCAAATCTCTGGAGGATCTG#..(((((((((((((((((((.#)))).....)))))))))............)))))).	507	544	1	-24.5	1	0.00691384	0.515	0	0	-4.957	19	37	9	CDS		0	0
hsa-miR-3176	NM_002345	LUM	ACTGGCCTGGGACTACCGG#CCTGGCATTGATTGGTGGTACCAGTGGCCAGTA#((((((((((.((((((((#.)))))))).)))..))))))).	144	177	1	-25.9	1	0.000853919	0.588	0	0	-6.76235	18	23	8	CDS		0	0
hsa-miR-3192-5p	NM_002345	LUM	TCTGGGAGGTTGTAGCAGTGGAA#TCTGCAGTGGCTCATTCTAGATCACAACCTTCTAGAA#(((((((((((((.(...(((((#.)))))...)))))))))))))).	390	427	1	-22.2	1	0.00571674	0.588	0	0	-5.02746	19	24	14	CDS		0	0
hsa-miR-378c	NM_002345	LUM	ACTGGACTTGGAGTCAGAAGAGTGG#CTGCCTTCTGGTCTCCCTGTCTC#...((((..(((((((((((.((((#))))))))))).))))..)))).	712	735	1	-23.5	0	0.00943362	0.559	0	0	-9.88456	19	23	11	CDS		0	0
hsa-miR-4254	NM_002345	LUM	GCCTGGAGCTACTCCACCATCTC#AGCACTCACTCCTTGGTTGTCAAGAAATGGTGGATAACTCACAGGA#.(((((((.((.((((((((.((#.)).)))))))))).))).)))).	2051	2097	1	-23.3	1	0.00852532	0.691	0	0	-8.19652	19	24	10	3UTR		0	0
hsa-miR-4252	NM_002345	LUM	GGCCACTGAGTCAGCACCA#TGGTGGTACCAGTGGCCA#((((((((.((.(.(((((#))))).))))))))))).	156	174	1	-25.9	1	1.37e-05	0.574	0	0	-9.19761	16	18	11	CDS		0	0
hsa-miR-3612	NM_002345	LUM	AGGAGGCATCTTGAGAAATGGA#CCATGTACTGTGATGAGCTGAAATTGAAAAGTGTACCAATGGTGCCTCCTG#(((((((((((((.........#.))).)))))))))).	266	317	1	-20.5	1	0.000127404	0.618	0	0	-5.76291	13	16	10	CDS		0	0
hsa-miR-3622a-5p	NM_002345	LUM	CAGGCACGGGAGCTCAGGTGAG#TTGACTTGAGCTTCAATCAGATAGCCAGACTGCCTT#.(((((..(((((((((((.((#)).)))))))))))................))))).	683	719	1	-21.5	0	0.00126988	0.515	0	0	-7.65065	18	36	11	CDS		0	0
hsa-miR-3651	NM_002345	LUM	CATAGCCCGGTCGCTGGTACATGA#CATTTACTCTCTTCCTGGCATTGATTGGTGGTACCAGTGGCCAGTACTATGA#(((((..(((((((((((((((.(#.).))).))))))))))).)..))))).	131	183	1	-25.7	0	0.00887803	0.559	0	0	-7.38222	21	28	11	CDS		0	0
hsa-miR-3655	NM_002345	LUM	GCTTGTCGCTGCGGTGTTGCT#GTAACTGATCTGCAGTGGCT#....((((((((((.(((((.#)))))....)))))))))).	382	402	1	-20.1	0	7.01e-05	0.603	0	0	-10.282	15	20	10	CDS		0	0
hsa-miR-3692-5p	NM_002345	LUM	CCTGCTGGTCAGGAGTGGATACTG#CAGTATCTGCGTTTATCTCACAACGAACTGGCTGATAGTGGA#.(((((((((((..((((((((((#)))))))))).................))))))...))))).	811	853	1	-21.2	1	0.00175132	0.603	0	0	-5.9393	21	42	10	CDS		0	0
hsa-miR-3927-5p	NM_002345	LUM	GCCTATCACATATCTGCCTGT#CAGAGGATCATCATTGAGACTGAGTTGACTGGCAGATATGTGCGATGGATATTACATTAGGTA#(((((.((((((((((((.((#.)).))))))))))))...............))))).	2475	2538	1	-23.5	0	0.00130547	0.676	0	0	-5.83853	19	37	12	3UTR		0	0
hsa-miR-3934-5p	NM_002345	LUM	TCAGGTGTGGAAACTGAGGCAG#TGTGTCAGTTTTCATAGTA#...(.((((((((((((.(((.#))).)))))))))))).).	1177	1196	1	-20.6	0	0.00250916	0.735	0	0	-10.6336	16	19	12	3UTR		0	0
hsa-miR-3937	NM_002345	LUM	ACAGGCGGCTGTAGCAATGGGGG#CTCTATCTTATGGTACAGCGGCCTT#..((((.((((((.((((((((.#))))))....)).)))))).)))).	2446	2471	1	-25.3	0	0.00560066	0.574	0	0	-7.35753	18	25	6	3UTR		0	0
hsa-miR-1268b	NM_002345	LUM	CGGGCGTGGTGGTGGGGGTG#CATCTCCAGCACAATCGGCTGA#(((.((..(((.((((((((#)))))))).)))...)).))).	610	632	1	-23.1	0	2.39e-05	0.559	0	0	-14.1737	16	22	8	CDS		0	0
hsa-miR-4439	NM_002345	LUM	GTGACTGATACCTTGGAGGCAT#GTGCCTCCTGGAATCAAGTATCT#(..((((((.((..((((((((#)))))))).)).)))).))..).	307	330	1	-21.1	0	0.00625886	0.603	0	0	-10.0473	17	23	8	CDS		0	0
hsa-miR-4440	NM_002345	LUM	TGTCGTGGGGCTTGCTGGCTTG#AAGCTACCCAAGTGCCATGTACT#.(((((((.(((((.((((((.#))))))..))))).))))).)).	252	275	1	-21.8	1	0.0005264	0.574	0	0	-5.58516	18	23	6	CDS		0	0
hsa-miR-4449	NM_002345	LUM	CGTCCCGGGGCTGCGCGAGGCA#GCTTCTGCAAGATCCTGGGGCC#.((((((((((((((.(((((.#))))))))).).))))))))).	995	1017	1	-28.3	1	0.000156657	0.559	0	0	-4.02637	19	22	9	CDS		0	0
hsa-miR-4450	NM_002345	LUM	TGGGGATTTGGAGAAGTGGTGA#CAACCTGACAGAGTCTGTGGGCCCACTTCCCAAATCTCTG#.((((((((((.(((((((...#.))))))))))))))))).	495	535	1	-26.1	1	0.000851959	0.515	0	0	-7.14013	17	19	17	CDS		0	0
hsa-miR-4452	NM_002345	LUM	TTGAATTCTTGGCCTTAAGTGAT#GTCTGGTTAAAAAATAGGTGGTAGATATTGAGGCCAAGAATA#....((((((((((((((.....#.)))))))))))))).	1531	1573	1	-21.5	0	0.00250083	0.662	0	0	-9.54656	14	16	14	3UTR		0	0
hsa-miR-4462	NM_002345	LUM	TGACACGGAGGGTGGCTTGGGAA#CCAGACTGCCTTCTGGTCT#.(((.((((((((((.((((...#)))).))))))))))))).	707	726	1	-23.5	0	0.000145343	0.529	0	0	-8.14541	17	19	13	CDS		0	0
hsa-miR-4479	NM_002345	LUM	CGCGCGGCCGTGCTCGGAGCAG#CTGACCTTCATCCATCTCCAGCACAATCGGCTGA#....((((((((((.((((...#.)))))))))....))))).	598	632	1	-20.2	0	2.39e-05	0.559	0	0	-10.282	14	20	9	CDS		0	0
hsa-miR-4488	NM_002345	LUM	AGGGGGCGGGCTCCGGCG#GCTGGATCTGTCCTA#..((((((((.((((((.#)))))))))))))).	891	906	1	-22.8	1	0.00270942	0.603	0	0	-7.78178	14	15	14	CDS		0	0
hsa-miR-4518	NM_002345	LUM	GCTCAGGGATGATAACTGTGCTGAGA#TCTCAGCACTCACTCCTTGGT#..((((((((((.....(((((((((#)))))))))))).))))))).	2047	2068	1	-23.8	1	0.000605874	0.559	0	0	-8.07147	19	21	12	3UTR		0	0
hsa-miR-4524a-3p	NM_002345	LUM	TGAGACAGGCTTATGCTGCTAT#GTGGAGCCAAATGTTATGCAGACAAAGGTCTGCTCAT#((((.(((((((.((((((...#.)))).)).))))))))))).	2315	2352	1	-21.7	0	0.000151024	0.603	0	0	-9.34574	17	21	11	3UTR		0	0
hsa-miR-4525	NM_002345	LUM	GGGGGGATGTGCATGCTGGTT#AGCCAGACTGCCTTCTGGTCTCCCTG#((((((((..(((..((((((#))))))..)))......)))))))).	705	731	1	-22.3	1	0.00112533	0.529	0	0	-7.82876	17	26	8	CDS		0	0
hsa-miR-4529-5p	NM_002345	LUM	AGGCCATCAGCAGTCCAATGAA#TCATTGAGACTGAGTTGACTGGCA#..(((((((((((((((((((.#)))))).))))..))))).)))).	2485	2509	1	-22.8	1	0.00126832	0.603	0	0	-4.957	19	24	6	3UTR		0	0
hsa-miR-4632-5p	NM_002345	LUM	GAGGGCAGCGTGGGTGTGGCGGA#TCAGATAGCCAGACTGCCTTCT#((((((((..(((.(((......#.))).)))..)))))))).	699	721	1	-22.9	1	0.000247217	0.529	0	0	-7.09331	14	19	8	CDS		0	0
hsa-miR-4640-5p	NM_002345	LUM	TGGGCCAGGGAGCAGCTGGTGGG#CTCGAATACCTTGACTTGAGCTTCAATCAGATAGCCAGACTGCCTTCTGGTCTC#.(((((((((.(((((((((...#.))))).)))).))))))))).	673	727	1	-27.5	1	0.000446926	0.544	0	0	-6.6181	18	22	9	CDS		0	0
hsa-miR-4649-3p	NM_002345	LUM	TCTGAGGCCTGCCTCTCCCCA#TGAGGGAAATGTTTTGTAAACATTTATTTTTTTTAAAGAAAAGATGAAAGGCAGGCCTA#....((((((((((.((....#.)).)))))))))).	1240	1299	1	-22.9	0	0.000176323	0.691	0	0	-10.282	12	15	10	3UTR		0	0
hsa-miR-4650-5p	NM_002345	LUM	TCAGGCCTCTTTCTACCTT#GGTAGATATTGAGGCCA#...((((((..((((((..#))))))....)))))).	1550	1567	1	-21.7	0	0.00212174	0.676	0	0	-10.5818	12	17	6	3UTR		0	0
hsa-miR-4656	NM_002345	LUM	TGGGCTGAGGGCAGGAGGCCTGT#CAGATAGCCAGACTGCCTTCTGGTCTC#.(((((((((((((..((((((.#)))...)))...)))))))).))))).	700	727	1	-24.6	1	0.000446926	0.544	0	0	-4.76182	19	27	8	CDS		0	0
hsa-miR-4658	NM_002345	LUM	GTGAGTGTGGATCCTGGAGGAAT#CTTCCCAAATCTCTGGAGGATCTGCAGCTTACT#((((((((((((((((((((...#.)))))..)))))))))).))))).	520	553	1	-23.9	1	0.00115523	0.515	0	0	-3.93757	20	25	10	CDS		0	0
hsa-miR-4660	NM_002345	LUM	TGCAGCTCTGGTGGAAAATGGAG#TTCCACCGGATATGTAT#((((..((((((((((.......#))))))))))..)))).	1079	1096	1	-20.1	0	0.00785535	0.559	0	0	-9.95757	14	17	10	CDS		0	0
hsa-miR-4665-3p	NM_002345	LUM	CTCGGCCGCGGCGCGTAGCCCCCGCC#CGGATATGTATGAATGTCTACGTGTTGCTAACGAA#.(((...(((((((((((........#.)))))))))))...))).	1085	1120	1	-20.4	0	0.0044142	0.603	0	0	-11.357	14	19	11	CDS		0	0
hsa-miR-4675	NM_002345	LUM	GGGGCTGTGATTGACCAGCAGG#CTGCTATGTGATCTCAGCACTCA#(((((((.(((((...(((((.#)))))...))))).)))).))).	2036	2059	1	-21.3	1	0.00734695	0.603	0	0	-8.07655	17	23	5	3UTR		0	0
hsa-miR-4692	NM_002345	LUM	TCAGGCAGTGTGGGTATCAGAT#CTTGAGCTTCAATCAGATAGCCAGACTGCCTT#..(((((((.(((.((((.(((#.))).)))).))).))))))).	687	719	1	-25.9	1	0.00126988	0.515	0	0	-7.05635	17	22	7	CDS		0	0
hsa-miR-4713-3p	NM_002345	LUM	TGGGATCCAGACAGTGGGAGAA#CCAATATGTCTGGATCA#...((((((((((.(((.....#)))...)))))))))).	2160	2177	1	-20.4	0	0.00251156	0.706	0	0	-7.37138	13	17	10	3UTR		0	0
hsa-miR-4717-5p	NM_002345	LUM	TAGGCCACAGCCACCCATGTGT#GGTGGTACCAGTGGCCA#..((((((.((((((.......#))))))....)))))).	157	174	1	-21.4	1	1.37e-05	0.574	0	0	-6.24644	12	17	6	CDS		0	0
hsa-miR-4734	NM_002345	LUM	GCTGCGGGCTGCGGTCAGGGCG#CGTCCTGACAGAGTTCACAGCA#((((.(((((.(.(((((((((#))))))))).)))))).)))).	5	27	1	-28.8	0	4.51e-05	0.554	0	0	-12.1705	19	22	9	5UTR		0	0
hsa-miR-4739	NM_002345	LUM	AAGGGAGGAGGAGCGGAGGGGCCCT#GCCAGACTGCCTTCTGGTCTCCCTG#.((((((((((.((((...(((...#)))...))))))))....)))))).	706	731	1	-23.9	1	0.00112533	0.529	0	0	-7.14013	17	25	8	CDS		0	0
hsa-miR-4743-5p	NM_002345	LUM	TGGCCGGATGGGACAGGAGGCAT#GCCAGACTGCCTTCTGGTCT#.(((((((.(((.(((..(((..#)))...))))))))))))).	706	726	1	-23.3	1	0.000145343	0.529	0	0	-6.13885	16	20	13	CDS		0	0
hsa-miR-4749-5p	NM_002345	LUM	TGCGGGGACAGGCCAGGGCATC#GATAGCCAGACTGCCTTCTGGTCTCCCTGTC#.(((((((..((((((((((..#.))))..))))))))))))).	702	733	1	-25.4	1	0.00531471	0.559	0	0	-6.09222	17	21	13	CDS		0	0
hsa-miR-4753-5p	NM_002345	LUM	CAAGGCCAAAGGAAGAGAACAG#GTCTAAGTGCATTTACTCTCTTCCTGGCATTGA#(((.(((..(((((((((....#.)))))))))))).))).	122	155	1	-20.4	0	0.000793409	0.574	0	0	-10.3396	15	18	12	CDS		0	0
hsa-miR-4756-3p	NM_002345	LUM	CCAGAGATGGTTGCCTTCCTAT#GGATGGCAATCGCATCTCA#...((((((((((((.(((...#))).))))))..)))))).	1050	1069	1	-21.4	0	0.00417607	0.559	0	0	-6.74759	15	19	6	CDS		0	0
hsa-miR-4763-3p	NM_002345	LUM	AGGCAGGGGCTGGTGCTGGGCGGG#CTGCCTTCTGGTCTCCCTGTCTC#(((((((((((((....((((((.#)))))).)))))..)))))))).	712	735	1	-24.6	1	0.00943362	0.559	0	0	-5.76291	19	23	8	CDS		0	0
hsa-miR-4770	NM_002345	LUM	TGAGATGACACTGTAGCT#AGCTGCTATGTGATCTCAG#((((((.(((..((((((#))))))..))).)))))).	2034	2053	1	-21	0	0.00327463	0.603	0	0	-11.6528	15	19	6	3UTR		0	0
hsa-miR-4776-5p	NM_002345	LUM	GTGGACCAGGATGGCAAGGGCT#AGCTTCAATCAGATAGCCAGACTGCCTTCTGGTCTC#..(((((((((.((((..((((#.))))....))))))))))))).	691	727	1	-25.4	1	0.000446926	0.544	0	0	-8.3038	17	23	13	CDS		0	0
hsa-miR-4797-3p	NM_002345	LUM	TCTCAGTAAGTGGCACTCTGT#CAGAATGTAACTGCCCTGAAAGCTACCCAAGTGCCATGTACTGTGAT#((.(((((.((((((((....#.)))))))).))))).)).	233	280	1	-21.1	0	0.000449424	0.559	0	0	-6.5515	15	19	8	CDS		0	0
hsa-miR-5002-5p	NM_002345	LUM	AATTTGGTTTCTGAGGCACTTAGT#ACTGTGATGAGCTGAAATTGAAAAGTGTACCAATGGTGCCTCCTGGAATCAAGTA#.((((((((((.((((((((....#.))))))))..)))))))))).	272	327	1	-24.1	1	0.00290118	0.603	0	0	-7.14013	18	22	10	CDS		0	0
hsa-miR-5004-3p	NM_002345	LUM	CTTGGATTTTCCTGGGCCTCAG#CTGACAGAGTCTGTGGGCCCACTTCCCAAATCTCTGGAGGATCTG#...(((((((((((((((((((#.))).)))))))..............))))))))).	499	544	1	-23.6	0	0.00691384	0.515	0	0	-6.51454	19	36	9	CDS		0	0
hsa-miR-5008-5p	NM_002345	LUM	TGAGGCCCTTGGGGCACAGTGG#CCAAACTGTGCACCAGAATGTAACTGCCCTGAAAGCTACCCAAGTGCCA#...(((.(((((((((((((..#.)))))))...........................)))))).))).	220	269	1	-23.9	0	0.0005706	0.559	0	0	-8.05823	16	46	7	CDS		0	0
hsa-miR-5195-3p	NM_002345	LUM	ATCCAGTTCTCTGAGGGGGCT#TCCCTGGTTGAGCTGGATC#(((((((((..(.(((((...#))))).)..))))))))).	880	899	1	-21.7	1	0.00200551	0.618	0	0	-9.29399	15	19	9	CDS		0	0
hsa-miR-5571-3p	NM_002345	LUM	GTCCTAGGAGGCTCCTCTG#CAATGGTGCCTCCTGGA#...(((((((((.((..((#))..)).))))))))).	302	319	1	-21.6	0	8.95e-05	0.603	0	0	-8.03672	13	17	9	CDS		0	0
hsa-miR-5572	NM_002345	LUM	GTTGGGGTGCAGGGGTCTGCT#GCAGACAAAGGTCTGCTCATCCCAT#..(((((((((((.((((((.#)))))).....)))))..)))))).	2332	2357	1	-21.9	1	0.002131	0.603	0	0	-5.81384	17	25	6	3UTR		0	0
hsa-miR-664b-5p	NM_002345	LUM	TGGGCTAAGGGAGATGATTGGGTA#TAGCCAGACTGCCTTCTGGTCTCCCTGTCTC#.((((..((((((((.(..(((((#.)))))..).)))))))))))).	704	735	1	-22.3	0	0.00943362	0.559	0	0	-7.47102	18	23	12	CDS		0	0
hsa-miR-6084	NM_002345	LUM	TTCCGCCAGTCGGTGGCCGG#CTGGCATTGATTGGTGGT#..((((((((((((.(((((#))))))))))))))))).	145	163	1	-25.4	1	0.0001302	0.588	0	0	-5.69245	17	18	17	CDS		0	0
hsa-miR-6125	NM_002345	LUM	GCGGAAGGCGGAGCGGCGGA#CCTTGACTTGAGCTTCAATCAGATAGCCAGACTGCCTTCTGG#.((((((((((...(((...#.)))...)))))))))).	681	723	1	-22.5	1	2.87e-06	0.529	0	0	-9.2861	13	18	10	CDS		0	0
hsa-miR-6127	NM_002345	LUM	TGAGGGAGTGGGTGGGAGG#TCTCAGCACTCACTCCTTGGT#(.((((((((((((.((((#))))..)))))))))))).).	2047	2068	1	-23.8	1	0.000605874	0.559	0	0	-5.8367	17	21	12	3UTR		0	0
hsa-miR-6720-3p	NM_002345	LUM	CGCGCCTGCAGGAACTGGTAGA#TCTGCAAGATCCTGGGGCC#...((((.(((((.((.(((((#))))).)).))))))))).	998	1017	1	-20.6	0	0.000156657	0.559	0	0	-9.68502	16	19	9	CDS		0	0
hsa-miR-6734-5p	NM_002345	LUM	TTGAGGGGAGAATGAGGTGGAGA#CTGCCTTCTGGTCTCCCTGTCT#..(((((((((..(((((((...#)))))))....))))))).)).	712	734	1	-20.2	1	0.00736198	0.559	0	0	-9.59293	16	22	7	CDS		0	0
hsa-miR-6736-5p	NM_002345	LUM	CTGGGTGAGGGCATCTGTGGT#ACCAATGGTGCCTCCTGGA#(((((...(((((((..((((#))))..)))))))))))).	300	319	1	-20.8	0	8.95e-05	0.603	0	0	-9.9289	16	19	12	CDS		0	0
hsa-miR-6741-5p	NM_002345	LUM	GTGGGTGCTGGTGGGAGCCGTG#ATGGTATTCTATTAGATAAGAAGCTGCTATGTGATCTCAGCACTCACT#((((((((((((((.(((....#.))).)))).......)))))))))).	2013	2061	1	-24.2	1	0.00950873	0.603	0	0	-4.67302	17	27	10	3UTR		0	0
hsa-miR-6746-5p	NM_002345	LUM	CCGGGAGAAGGAGGTGGCCTGG#TCAGATAGCCAGACTGCCTTCTGGTCTCCCT#..(((((((((((((((.((((#.)))).)))))))))..)))))).	699	730	1	-28.8	1	0.000875091	0.544	0	0	-4.957	19	24	9	CDS		0	0
hsa-miR-6748-5p	NM_002345	LUM	TGTGGGTGGGAAGGACTGGATT#CCAGTCTTCCACCGGA#..(.((((((..(((((((...#))))))))))))).).	1073	1089	1	-21.5	0	0.00969885	0.529	0	0	-14.1606	14	16	13	CDS		0	0
hsa-miR-6749-5p	NM_002345	LUM	TCGGGCCTGGGGTTGGGGGAGC#GCTTCTGCAAGATCCTGGGGCCA#...(((((.((((((.((((((#)))))).)))...))).))))).	995	1018	1	-26.6	0	0.000136831	0.559	0	0	-7.80398	17	23	6	CDS		0	0
hsa-miR-6751-5p	NM_002345	LUM	TTGGGGGTGAGGTTGGTGTCTGG#TTAGATAAGAAGCTGCTATGTGATCTCAGCACTCACTCCTT#..((((((((((((((.(((...#.))).))))).))))))))).	2024	2065	1	-23	1	0.00509065	0.574	0	0	-4.957	17	21	9	3UTR		0	0
hsa-miR-6754-5p	NM_002345	LUM	CCAGGGAGGCTGGTTTGGAGGA#CCTTGACTTGAGCTTCAATCAGATAGCCAGACTGCCTTCTGGTCTCCCTGT#.(((((((((((((((((....#.))))))).......)))))))))).	681	732	1	-25.6	1	0.00320238	0.544	0	0	-3.79332	17	26	10	CDS		0	0
hsa-miR-6756-5p	NM_002345	LUM	AGGGTGGGGCTGGAGGTGGGGCT#AGCCAGACTGCCTTCTGGTCTCCCTG#.(((.((((((((((((((((((#))))...)))))))).))))))))).	705	731	1	-25.7	0	0.00112533	0.529	0	0	-7.91236	21	26	9	CDS		0	0
hsa-miR-6757-3p	NM_002345	LUM	AACACTGGCCTTGCTATCCCCA#TGGCATTGATTGGTGGTACCAGTGGCCAGTA#...((((((((((.((((.(((#.))).)))).))).))))))).	146	177	1	-21.1	0	0.000853919	0.588	0	0	-7.37138	17	22	7	CDS		0	0
hsa-miR-6760-5p	NM_002345	LUM	CAGGGAGAAGGTGGAAGTGCAGA#GCCAGACTGCCTTCTGGTCTCCCTGT#((((((((....(((((.((((.#.)))))))))..)))))))).	706	732	1	-26.1	1	0.00320238	0.544	0	0	-12.408	17	21	9	CDS		0	0
hsa-miR-6762-5p	NM_002345	LUM	CGGGGCCATGGAGCAGCCTGTGT#GCCAGACTGCCTTCTGGTCTCC#.(((((((.(((((((.(((.((#))))).)))).)))))))))).	706	728	1	-22.2	1	0.000741478	0.529	0	0	-4.84971	19	22	10	CDS		0	0
hsa-miR-6763-5p	NM_002345	LUM	CTGGGGAGTGGCTGGGGAG#TCTCAGCACTCACTCCTTGGT#(((((((((((((((((..#)))))))...)))))))))).	2047	2068	1	-22.8	1	0.000605874	0.559	0	0	-3.93757	17	21	10	3UTR		0	0
hsa-miR-6772-5p	NM_002345	LUM	TGGGTGTAGGCTGGAGCTGAGG#TCTCAGAAACCAGTCTTCCACCGGA#(.((((.(((((((..((((((#))))))...)))))))..)))).).	1064	1089	1	-23.7	0	0.00969885	0.529	0	0	-7.61344	18	25	7	CDS		0	0
hsa-miR-6777-5p	NM_002345	LUM	ACGGGGAGTCAGGCAGTGGTGGA#CATCACTGTGTTTGACTTCTTGTG#(((((((((((((((((((((..#)))))))))..)))))))))))).	1750	1774	1	-28	1	0.00340332	0.706	0	0	-3.93757	21	24	12	3UTR		0	0
hsa-miR-6779-5p	NM_002345	LUM	CTGGGAGGGGCTGGGTTTGGC#GCCAGACTGCCTTCTGGTCTCCCT#..(((((((((..((((((((#))))))))))))......))))).	706	730	1	-23.8	1	0.000875091	0.544	0	0	-9.59293	17	24	12	CDS		0	0
hsa-miR-6790-5p	NM_002345	LUM	GTGAGTGTGGATTTGGCGGGGTT#GAAGCTGCTATGTGATCTCAGCACTCACT#(((((((((((((((((((..((#))..))))))...)))))..)))))))).	2032	2061	1	-21.2	1	0.00950873	0.603	0	0	-3.93757	21	29	8	3UTR		0	0
hsa-miR-6791-5p	NM_002345	LUM	CCCCTGGGGCTGGGCAGGCGGA#GTCTGCTCATCCCAT#....(((((.(((((((((...#)))))))))))))).	2342	2357	1	-23	0	0.002131	0.603	0	0	-10.7891	14	15	14	3UTR		0	0
hsa-miR-6792-5p	NM_002345	LUM	GTAAGCAGGGGCTCTGGGTGA#TCAACTTGAGAAGTTTGACATAAAGAGCTTCTGCA#....(((((((((((..(((.#.)))..))))))))))).	969	1004	1	-21.7	0	0.00237716	0.574	0	0	-9.77961	14	18	11	CDS		0	0
hsa-miR-6794-5p	NM_002345	LUM	CAGGGGGACTGGGGGTGAGC#GCTTCAATCAGATAGCCAGACTGCCTTCTGGTCTCCCTGT#(((((((((((((((..((.#.))..))))))))))))))).	692	732	1	-26.4	1	0.00320238	0.544	0	0	-4.17062	17	21	15	CDS		0	0
hsa-miR-6798-5p	NM_002345	LUM	CCAGGGGGATGGGCGAGCTTGGG#CCTTGACTTGAGCTTCAATCAGATAGCCAGACTGCCTTCTGGTCTCCCTGT#.((((((((((((((((((((((#.)))))))))..................))))....))))))))).	681	732	1	-26.3	1	0.00320238	0.544	0	0	-3.79332	22	46	9	CDS		0	0
hsa-miR-6814-5p	NM_002345	LUM	TCCCAAGGGTGAGATGCTGCCA#TGATCTCAGCACTCACTCCTTGGT#..(((((((((((.(((((...#.)))))))))).)))))).	2044	2068	1	-25.5	1	0.000605874	0.559	0	0	-5.81384	16	19	10	3UTR		0	0
hsa-miR-6822-5p	NM_002345	LUM	CAGGGAACCAGTTGGGGCTT#GCCTTCTGGTCTCCCTGT#(((((((((((..(((((..#)))))))))).)))))).	714	732	1	-23.7	1	0.00320238	0.544	0	0	-8.57351	16	18	10	CDS		0	0
hsa-miR-6827-5p	NM_002345	LUM	TGGGAGCCATGAGGGTCTGTGC#GCCTTCTGGTCTCCCT#.((((((((.((((((......#))))))))).))))).	714	730	1	-22	1	0.000875091	0.544	0	0	-5.03583	14	16	9	CDS		0	0
hsa-miR-6848-5p	NM_002345	LUM	TGGGGGCTGGGATGGGCCATGGT#GCCTTTGAGAATGTAACTGATCTGCAGTGGCTCATTCTAGATCACAACCTTCT#.(((((((((((((((((((.((#.)).)))))))))))))).......))))).	370	423	1	-25.9	1	0.00836569	0.603	0	0	-3.79332	21	31	14	CDS		0	0
hsa-miR-6864-3p	NM_002345	LUM	GTGAGACTTCTCTCCCTTCAG#CTGGAGGTCAATCAACTTGAGAAGTTTGACA#((.(((((((((..(((((((#)))))))...........))))))))).)).	958	989	1	-21.7	0	0.00336036	0.559	0	0	-7.64108	18	31	9	CDS		0	0
hsa-miR-6869-5p	NM_002345	LUM	GTGAGTAGTGGCGCGCGGCGGC#GCTGCTATGTGATCTCAGCACTCACT#((((((..(((((((.((((((#)))))).))))...)))..)))))).	2035	2061	1	-22.8	0	0.00950873	0.603	0	0	-8.02794	19	26	6	3UTR		0	0
hsa-miR-6877-5p	NM_002345	LUM	AGGGCCGAAGGGTGGAAGCTGC#GTTTGACATAAAGAGCTTCTGCAAGATCCTGGGGCCA#..((((..((((((((((((..#.))))))))).....)))..)))).	981	1018	1	-23.9	0	0.000136831	0.559	0	0	-8.81432	16	25	9	CDS		0	0
hsa-miR-6879-5p	NM_002345	LUM	CAGGGCAGGGAAGGTGGGAGAG#CTTCTGGTCTCCCTGTCTC#..(((((((((.(.((((((..#)))))).).))))))))).	716	735	1	-22	1	0.00943362	0.559	0	0	-9.16064	16	19	9	CDS		0	0
hsa-miR-6886-5p	NM_002345	LUM	CCCGCAGGTGAGATGAGGGCT#AGCCAGACTGCCTTCTGGTCTCCCTGTC#...(((((.(((((((((((.#.))))))..)))))))))).	705	733	1	-23.5	0	0.00531471	0.559	0	0	-7.57093	16	20	10	CDS		0	0
hsa-miR-6890-5p	NM_002345	LUM	CATGGGGTAGGGCAGAGTAGG#CCTATGTGTGGAGCCAAATGTTATGCAGACAAAGGTCTGCTCATCCCATA#.(((((((.(((((((.(...#.).)))))))))))))).	2308	2358	1	-22	1	0.00462965	0.618	0	0	-4.84971	15	18	14	3UTR		0	0
hsa-miR-6893-5p	NM_002345	LUM	CAGGCAGGTGTAGGGTGGAGC#GCATATATTGGTGGATTCTTGTCCATAGTGCATCTGCTTT#.(((((((((((..(((((..#.)))))..))))))))))).	24	64	1	-21.7	1	0.000114263	0.618	0	0	-5.9393	16	20	11	5UTR		0	0
hsa-miR-7113-3p	NM_002345	LUM	CCTCCCTGCCCGCCTCTCTGCAG#CTGCATATAAACCACAACAACCTGACAGAGTCTGTGGGCCCACTTCCCAAATCTCTGGAGGA#(((((..((((((..((((((((#.))).)))))...)))))).................))))).	478	540	1	-26.3	0	0.000957604	0.515	0	0	-8.97451	19	42	6	CDS		0	0
hsa-miR-7843-5p	NM_002345	LUM	GAGGGCAGAGCCAGCTTCCTGA#GGAAATTCTTTCAATGTGTCATCCCTGGTTGAGCTGGATCTGTCCTA#.((((((((.(((((((.....#.))))))).)))))))).	859	906	1	-25.6	1	0.00270942	0.603	0	0	-5.03583	15	18	8	CDS		0	0
hsa-miR-1273h-3p	NM_002345	LUM	CTGCAGACTCGACCTCCCAGGC#CTTGAAAACTATTACCTGGAGGTCAATCAACTTGAGAAGTTTGACATAAAGAGCTTCTGCAA#.((((((((((((((.(((((.#.))))))))))..........................)))..)))))).	943	1005	1	-24.3	1	0.0027069	0.574	0	0	-4.02637	19	49	10	CDS		0	0
hsa-miR-7851-3p	NM_002345	LUM	TACCTGGGAGACTGAGGTTGGA#CCAGACTGCCTTCTGGTCTCCCT#.....((((((((((((((((.#)))....)))))..)))))))).	707	730	1	-22.2	0	0.000875091	0.544	0	0	-13.6656	16	23	8	CDS		0	0
hsa-miR-7854-3p	NM_002345	LUM	TGAGGTGACCGCAGATGGGAA#TTGCAGTATCTGCGTTTATCTCAC#((((((((.((((((((....#.)))))))).)))))))).	808	832	1	-21.3	1	0.0016466	0.574	0	0	-4.99396	16	19	8	CDS		0	0
hsa-miR-8055	NM_002345	LUM	CTTTGAGCACATGAGCAGACGGA#CTGATCTGCAGTGGCTCAT#...(((((.(((..((((((((.#))).))))).)))))))).	386	405	1	-20.3	0	0.0002644	0.588	0	0	-9.7169	16	19	8	CDS		0	0
hsa-miR-8057	NM_002345	LUM	GTGGCTCTGTAGTAAGATGGA#TCTATCTTATGGTACAGCGGCCT#..(((((((((((((((((((#))))))))))..))))).)))).	2447	2470	1	-21.7	1	0.0054901	0.574	0	0	-4.957	19	23	10	3UTR		0	0
hsa-miR-8069	NM_002345	LUM	GGATGGTTGGGGGCGGTCGGCGT#GCTTCAATCAGATAGCCAGACTGCCTTCTGGTCTCCC#(((.(.(.(((((((((((((..#.))).)))))))))).).).))).	692	729	1	-25.7	0	0.00124605	0.529	0	0	-11.1842	18	24	10	CDS		0	0
hsa-miR-8072	NM_002345	LUM	GGCGGCGGGGAGGTAGGCAG#GCTTCAATCAGATAGCCAGACTGCCTTCTGGTCTCCC#((.(((.(((((((((((..#.)))....)))))))).))).)).	692	729	1	-23.3	0	0.00124605	0.529	0	0	-7.0388	16	24	8	CDS		0	0
hsa-miR-8073	NM_002345	LUM	ACCTGGCAGCAGGGAGCGTCGT#GCTGAAAGAGGATGCTGTTTCAGCTGCTTTTAAAGGTC#(((((((((((((.((((((.(#.).)))))).)))..)))))).....)))).	627	665	1	-21.7	1	0.00373228	0.574	0	0	-4.79441	20	31	6	CDS		0	0
hsa-miR-9901	NM_002345	LUM	CGGTCGCCGCGGTTCGCCGCC#GGCATTGATTGGTGGTACCAGTGGCCA#.((((((...(((..((((((#.))))))))).)))))).	147	174	1	-21	1	1.37e-05	0.574	0	0	-9.99815	15	18	9	CDS		0	0
hsa-miR-9903	NM_002345	LUM	TTATCCTCCAGTAGACTAGGGA#CCTGACAGAGTCTGTGGGCCCACTTCCCAAATCTCTGGAGGATC#..(((((((((.(((...((((#.))))...)))))))))))).	498	542	1	-23.8	1	0.00708877	0.515	0	0	-8.53685	16	21	12	CDS		0	0
hsa-miR-10392-3p	NM_002345	LUM	CCGGCCCCGCCTCGGCTCCGCACC#GTGTGGAGCCAAATGTTATGCAGACAAAGGTCTGCTC#..(((...((((.((((((((((.#)))))))))).................))))..))).	2313	2350	1	-22.8	0	3.78e-05	0.603	0	0	-12.0044	17	37	10	3UTR		0	0
hsa-miR-10396a-3p	NM_002345	LUM	GGCCCCGGGCCCTCGACCGGG#GGTCAATCAACTTGAGAAGTTTGACATAAAGAGCTTCTGCAAGATCCTGGGGCCA#(((((((((...((...((((#.))))...)).))))))))).	963	1018	1	-24.1	1	0.000136831	0.559	0	0	-12.3202	15	21	9	CDS		0	0
hsa-miR-10396b-3p	NM_002345	LUM	GGCCCCGGGCCCTCGACCGGAC#AGATCCTGGGGCCA#(((((((((..((.........#))..))))))))).	1004	1018	1	-21.7	1	0.000136831	0.559	0	0	-9.83019	11	14	9	CDS		0	0
hsa-miR-3085-3p	NM_002345	LUM	TCTGGCTGCTATGGCCCCCTC#AGGTAAATTCCTTAGAGTGTGATAGCAGCCT#...(((((((((.((...(((#.))).)).))))))))).	2576	2607	1	-21.5	0	0.00101794	0.676	0	0	-8.03672	14	18	9	3UTR		0	0
hsa-miR-6529-5p	NM_002345	LUM	GAGAGATCAGAGGCGCAGAGTG#ACTTGAGCTTCAATCAGATAGCCAGACTGCCTTCTGGTCTCC#..(((((((((((.((((..((#.))..))))))))))))))).	686	728	1	-25.1	1	0.000741478	0.529	0	0	-5.81384	17	21	15	CDS		0	0
hsa-miR-12124	NM_002345	LUM	GAGGAAATGCAGATGCTGGA#TCAAGCGTTTTAATGCATTGCAGTATCTGCGTTTATCTCA#((((((((((((((((((.(#.).)))))))))))))).)))).	791	831	1	-25.6	1	0.000976997	0.574	0	0	-3.93757	19	23	14	CDS		0	0
hsa-miR-12126	NM_002345	LUM	GACTTGGGGACCAGACCTTTTCTT#AGATAGCCAGACTGCCTTCTGGTCTCCCTGTCT#(((..((((((((((.........#.))))))))))..))).	701	734	1	-22.8	0	0.00736198	0.559	0	0	-11.3217	13	17	10	CDS		0	0
