# Supplementary material for: LUM as a novel prognostic marker and its correlation with immune infiltration in gastric cancer: a study based on immunohistochemical analysis and bioinformatics
Source: BMC Gastroenterol. 2023 Dec 21;23:455. doi: 10.1186/s12876-023-03075-w (PMC10740220; doi:10.1186/s12876-023-03075-w)
Supplement: Supplementary file 3 — Additional file 3. [file 12876_2023_3075_MOESM3_ESM.xlsx]

## Sheet: ENCORI_hg19_CLIP-seq_miRNA-targ
The potential upstream lncRNAs of has-miR-378c predicted by starBase. databases.
miRNAid	miRNAname	geneID	geneName	geneType	chromosome	start	end	strand	clipExpNum	degraExpNum	RBP	merClass	miRseq	align	targetSeq	pancancerNum
MIMAT0016847	hsa-miR-378c	ENSG00000228463	AP006222.1	lincRNA	chr1	228299	228322	-	4	0	AGO1-4,AGO2	7mer-m8	ggugAGAAGACUGAGGUUCAGGUCa	|| || | |::|||||||	gggaUCACCU-AAACUGAGUCCAGc	5
MIMAT0016847	hsa-miR-378c	ENSG00000230523	LINC01756	lincRNA	chr1	29657429	29657453	-	1	0	AGO1-4	8mer	ggugagAAGACUGAGGUUCAGGUCa	| | | |:| |||||||	agucagUCCCAAGUUCUAGUCCAGa	3
MIMAT0016847	hsa-miR-378c	ENSG00000250135	AL049795.2	sense_intronic	chr1	32642031	32642058	+	7	1	AGO1,AGO1-4,AGO2	8mer	ggugagaaGACUGA---GGUUCAGGUCa	:||| | |::|||||||	acauggcaUUGAGUGUGCUGAGUCCAGa	0
MIMAT0016847	hsa-miR-378c	ENSG00000223804	AC241585.2	lincRNA	chr1	143744223	143744249	-	1	3	AGO1-4	8mer	ggugaGAAG-ACUGAGG--UUCAGGUCa	| || ||| ||| ||||||||	aucgaCGUCGUGA-UCCAGAAGUCCAGa	15
MIMAT0016847	hsa-miR-378c	ENSG00000236943	RP11-640M9.1	antisense	chr1	144520796	144520822	-	1	3	AGO1-4	8mer	ggugaGAAG-ACUGAGG--UUCAGGUCa	| || ||| ||| ||||||||	aucgaCGUCGUGA-UCCAGAAGUCCAGa	0
MIMAT0016847	hsa-miR-378c	ENSG00000281406	BLACAT1	lincRNA	chr1	205406835	205406863	-	1	0	AGO1-4	7mer-m8	gguGAGAAGACUGAGG----UUCAGGUCa	||||| | |||| :|||||||	uucCUCUUAAGUCUCCUUUGGAGUCCAGg	10
MIMAT0016847	hsa-miR-378c	ENSG00000203709	MIR29B2CHG	lincRNA	chr1	207975688	207975713	-	1	0	AGO1-4	7mer-m8	ggugagaAGACUGAG--GUUCAGGUCa	|||| :|| ||||||||	acuugagUCUG-UUCGAGAAGUCCAGg	6
MIMAT0016847	hsa-miR-378c	ENSG00000243819	RN7SL832P	lincRNA	chr2	10831011	10831034	+	2	0	AGO1-4	7mer-m8	ggugAGAAGACUGAGGUUCAGGUCa	|| | ||| | |||||||	gagaUCGUGCCACUGC-AGUCCAGc	6
MIMAT0016847	hsa-miR-378c	ENSG00000228222	AC073050.1	lincRNA	chr2	168346696	168346723	+	1	0	AGO2	7mer-m8	ggUGAGAAG-ACU-GA-GGUUCAGGUCa	|| |||| || || |: |||||||	aaACGCUUCAAGAGCUGCUCAGUCCAGg	7
MIMAT0016847	hsa-miR-378c	ENSG00000279598	AC009948.5	TEC	chr2	179422056	179422079	+	1	0	AGO2	7mer-m8	ggugagAAG-ACUGAGGUUCAGGUCa	||| | | | ||||||||	ccugaaUUCAUAAAU--AAGUCCAGc	1
MIMAT0016847	hsa-miR-378c	ENSG00000229267	AC016708.1	antisense	chr2	215674965	215674989	+	1	0	AGO1-4	7mer-m8	ggugagaagacugaggUUCAGGUCa	||||||||	gcugccuggacggaugAAGUCCAGg	7
MIMAT0016847	hsa-miR-378c	ENSG00000206573	THUMPD3-AS1	antisense	chr3	9437228	9437253	-	1	0	AGO1-4	7mer-m8	ggugagaaGACUGAGGU-UCAGGUCa	| | ||:|| |||||||	gucccugaCCGUCUUCACAGUCCAGg	8
MIMAT0016847	hsa-miR-378c	ENSG00000223552	AC098613.1	antisense	chr3	46448488	46448512	-	1	0	AGO1-4	8mer	ggugAGAAGACUGAGGUUCAGGUCa	| | |||| |:|||||||	gguaUGUGGUGACCACGAGUCCAGa	2
MIMAT0016847	hsa-miR-378c	ENSG00000239589	LINC00879	lincRNA	chr3	94657111	94657135	+	2	0	AGO2,AGO4	7mer-m8	ggugagaagaCUGAGGUUCAGGUCa	|:| ||||||||	uuggggcgacGGCCAGAAGUCCAGg	3
MIMAT0016847	hsa-miR-378c	ENSG00000243944	AC117386.2	antisense	chr3	149931222	149931249	+	1	0	AGO1-4	8mer	ggugagaaGACUGAGGU---UCAGGUCa	|||: ||| |||||||	agcaggagCUGGACCCAGAUAGUCCAGa	2
MIMAT0016847	hsa-miR-378c	ENSG00000196810	CTBP1-AS2	antisense	chr4	1244693	1244717	+	1	0	AGO2	8mer	ggugagaagacugaGGUUCAGGUCa	|: |||||||	ccaugagcagcaagCUCAGUCCAGa	9
MIMAT0016847	hsa-miR-378c	ENSG00000259959	AC107068.1	lincRNA	chr4	47844200	47844227	-	1	0	AGO1-4	8mer	ggugagaAGAC--UGAGGU-UCAGGUCa	|:|| |||||| |||||||	uaugcagUUUGAAACUCCACAGUCCAGa	8
MIMAT0016847	hsa-miR-378c	ENSG00000248049	UBA6-AS1	antisense	chr4	68567080	68567104	+	1	0	AGO1-4	8mer	ggugagaagaCUGAGGUUCAGGUCa	|| | ||||||||	gauguagaugGAACCAAAGUCCAGa	10
MIMAT0016847	hsa-miR-378c	ENSG00000246876	LINC02466	lincRNA	chr4	130645585	130645609	-	2	0	AGO1-4,AGO2	7mer-m8	ggugagaagacuGAGGUUCAGGUCa	:|| :|||||||	uaucaugggcuuUUCAGAGUCCAGu	6
MIMAT0016847	hsa-miR-378c	ENSG00000188242	AC010442.1	3prime_overlapping_ncRNA	chr5	471405	471429	-	1	0	AGO1-4	7mer-m8	ggugagaAGACUGAGGUUCAGGUCa	|| || |::|||||||	ugcagagUCAGAAGCUGAGUCCAGg	4
MIMAT0016847	hsa-miR-378c	ENSG00000249572	AC034231.1	antisense	chr5	33440571	33440594	-	1	0	AGO1-4	7mer-m8	ggUGAGAAGACUGAGGUUCAGGUCa	|| :| || |: | |||||||	cgACCUUCCUCAUGGC-AGUCCAGg	5
MIMAT0016847	hsa-miR-378c	ENSG00000272040	AC010245.2	lincRNA	chr5	74904828	74904852	+	2	0	AGO1-4	7mer-m8	ggugagaagaCUGAGGUUCAGGUCa	|| : ||||||||	agcugucaggGAAAUAAAGUCCAGc	8
MIMAT0016847	hsa-miR-378c	ENSG00000250551	MIR583HG	lincRNA	chr5	95385854	95385877	+	2	0	AGO2	8mer	ggugagaagaCUGAGGUUCAGGUCa	|:|| :|||||||	ggagugguacGGCU-GGAGUCCAGa	2
MIMAT0016847	hsa-miR-378c	ENSG00000248275	TRIM52-AS1	processed_transcript	chr5	180699161	180699185	+	2	0	AGO1-4	8mer	ggUGAGAAGACUGAGGUUCAGGUCa	|:|:|| | | : ||||||||	uuAUUUUUAUCUCAUAAAGUCCAGa	7
MIMAT0016847	hsa-miR-378c	ENSG00000225092	AL355336.1	sense_intronic	chr6	7183759	7183784	+	1	0	AGO2	7mer-m8	ggUGAGA--AGACUGAGGUUCAGGUCa	:|||| :|| | ||||||||||	uaGCUCUGAGUUGUC-CCAAGUCCAGc	2
MIMAT0016847	hsa-miR-378c	ENSG00000231074	HCG18	antisense	chr6	30294365	30294390	-	3	0	AGO1-4,AGO2	7mer-m8	ggugagaagaCUGA-GGUUCAGGUCa	|:|| :| |||||||	cggccggcgaGGCUGUCUAGUCCAGg	5
MIMAT0016847	hsa-miR-378c	ENSG00000179406	LINC00174	processed_transcript	chr7	65841723	65841746	-	2	0	AGO1-4	7mer-m8	ggugagaagacuGAGGUUCAGGUCa	|||| |||||||	gcccgaagccucCUCC-AGUCCAGc	4
MIMAT0016847	hsa-miR-378c	ENSG00000234456	MAGI2-AS3	processed_transcript	chr7	79088859	79088881	+	1	0	AGO1-4	7mer-m8	ggUGAGAAGACUGAGGUUCAGGUCa	:| :| || || || |||||||	caGCAUUCCUCAC-CC-AGUCCAGg	12
MIMAT0016847	hsa-miR-378c	ENSG00000272752	STAG3L5P-PVRIG2P-PILRB	processed_transcript	chr7	99954418	99954439	+	1	0	AGO1-4	7mer-m8	ggugaGAAGACUGAGGUUCAGGUCa	|||||| ||||||||||	guguaCUUCUG---CCAAGUCCAGc	5
MIMAT0016847	hsa-miR-378c	ENSG00000280347	AC000123.3	TEC	chr7	127003779	127003803	-	2	0	AGO1-4	7mer-m8	ggUGAGAAGACUGAGGUUCAGGUCa	|||| : :| ||||||||	uuACUCAGUAUUUUAGAAGUCCAGg	6
MIMAT0016847	hsa-miR-378c	ENSG00000246130	AC107959.2	antisense	chr8	22940745	22940769	+	1	0	AGO1-4	7mer-m8	ggugagaagacugagGUUCAGGUCa	| |||||||	aaagcccagagggagCCAGUCCAGc	5
MIMAT0016847	hsa-miR-378c	ENSG00000254119	AC025524.2	lincRNA	chr8	62797870	62797896	+	1	0	AGO1-4	8mer	ggUGAGA-AGACUGAGGU-UCAGGUCa	:||:| ||| ||| || |||||||	aaGCUUUAUCUUACUACAGAGUCCAGa	3
MIMAT0016847	hsa-miR-378c	ENSG00000281649	EBLN3P	lincRNA	chr9	37080383	37080407	+	1	2	AGO1-4	7mer-m8	ggugagaagacugaggUUCAGGUCa	:|||||||	cgggcgcgccgagagaGAGUCCAGu	5
MIMAT0016847	hsa-miR-378c	ENSG00000230262	MIRLET7DHG	lincRNA	chr9	96966802	96966825	-	1	0	AGO1-4	7mer-m8	ggugagaaGA-CUGAG--GUUCAGGUCa	|| ||| | ||||||||	#NAME?	7
MIMAT0016847	hsa-miR-378c	ENSG00000204054	LINC00963	processed_transcript	chr9	132264472	132264492	+	1	0	AGO1-4	7mer-m8	ggUGAGAAGACUGAGGUUCAGGUCa	||| ||||| :|||||||	agACUGCUCUGA----GAGUCCAGg	7
MIMAT0016847	hsa-miR-378c	ENSG00000180539	C9orf139	antisense	chr9	139927402	139927426	+	1	0	AGO1-4	8mer	ggugagaAGACUGAGGUUCAGGUCa	|| :| : ||||||||	gaagggaUCCAGCCUGAAGUCCAGa	3
MIMAT0016847	hsa-miR-378c	ENSG00000239665	AL157392.3	processed_transcript	chr10	13686956	13686979	+	1	0	AGO2	7mer-m8	ggUGAGAAGACUGAG-GUUCAGGUCa	|| || || || | |||||||	gcACCCU--GGAAUCACCAGUCCAGc	7
MIMAT0016847	hsa-miR-378c	ENSG00000272489	AL132656.3	sense_intronic	chr10	81423856	81423878	+	1	0	AGO1-4	7mer-m8	ggUGAGAAGACUGAGGUUCAGGUCa	:| :|| | | || |||||||	caGCCUUUAUCAGUC--AGUCCAGg	3
MIMAT0016847	hsa-miR-378c	ENSG00000180139	ACTA2-AS1	antisense	chr10	90699380	90699406	+	1	0	AGO1-4	8mer	ggugaGAAGACU--GAGGUUCAGGUCa	| ||| | :|| ||||||||	guggcCAUCUCAUUUUCAAAGUCCAGa	13
MIMAT0016847	hsa-miR-378c	ENSG00000226688	ENTPD1-AS1	antisense	chr10	97779947	97779971	-	1	0	AGO1-4	8mer	ggUGAGAAGACUGAGGUUCAGGUCa	||| | ||::| :|||||||	caACUAUCAUGGUUGGGAGUCCAGa	5
MIMAT0016847	hsa-miR-378c	ENSG00000235823	OLMALINC	lincRNA	chr10	102142485	102142509	+	1	0	AGO1-4	7mer-m8	ggugagaAGACUGAGGUUCAGGUCa	|| || |::|||||||	ugcagaaUCAGAAGCUGAGUCCAGg	10
MIMAT0016847	hsa-miR-378c	ENSG00000269821	KCNQ1OT1	antisense	chr11	2693304	2693325	-	4	0	AGO1-4	8mer	ggugagaaGACUGAGGUUCAGGUCa	||| ||| |||||||	gaagacagCUG-CUC--AGUCCAGa	7
MIMAT0016847	hsa-miR-378c	ENSG00000251381	LINC00958	lincRNA	chr11	12983400	12983423	-	1	0	AGO1	8mer	ggugAGAAGACUGAGGUUCAGGUCa	|| :| | :| |||||||	ugugUCCAUUAAAAUC-AGUCCAGa	5
MIMAT0016847	hsa-miR-378c	ENSG00000245532	NEAT1	lincRNA	chr11	65190246	65190267	+	3	0	AGO1-4	7mer-m8	ggugagAAGACUGAGGUUCAGGUCa	|| ||: |||||||||	caaaagUUGUGG---CAAGUCCAGc	5
MIMAT0016847	hsa-miR-378c	ENSG00000251562	MALAT1	lincRNA	chr11	65267984	65268008	+	14	1	AGO1-4,AGO2	7mer-m8	ggugagaagacugaggUUCAGGUCa	:|||||||	ggugaagauaggaaaaGAGUCCAGg	6
MIMAT0016847	hsa-miR-378c	ENSG00000279742	AP000974.1	TEC	chr11	85565512	85565536	-	1	0	AGO1-4	7mer-m8	ggugagaagaCUGAGGUUCAGGUCa	|| |::||||||||	cuaaagaaagGAAUUUAAGUCCAGc	10
MIMAT0016847	hsa-miR-378c	ENSG00000278768	BACE1-AS	antisense	chr11	117163519	117163542	+	1	0	AGO1-4	8mer	ggugagaagACUGAGGUUCAGGUCa	||||| :|||||||	gcaaggcagUGACU-AGAGUCCAGa	8
MIMAT0016847	hsa-miR-378c	ENSG00000256540	AC007406.3	lincRNA	chr12	276222	276248	-	2	0	AGO2	7mer-m8	ggUGAGAAGACU-GAGGU-UCAGGUCa	| |: |||| :|||| |||||||	gcAGUUACCUGAGUUCCAGAGUCCAGu	8
MIMAT0016847	hsa-miR-378c	ENSG00000257379	AC023509.1	processed_transcript	chr12	53848541	53848564	+	19	5	AGO1-4,AGO2	7mer-m8	ggUGAGAAGACUGAGGUUCAGGUCa	|||: | |||| ||||||||	agACUUGAC-CACUCAAAGUCCAGc	4
MIMAT0016847	hsa-miR-378c	ENSG00000260470	AC023794.7	lincRNA	chr12	54539227	54539255	-	1	0	AGO1-4	7mer-m8	ggugAGAA---GACUGAGGU--UCAGGUCa	|||| || :| ||| |||||||	uccaUCUUGGCCUCGC-CCAUCAGUCCAGc	8
MIMAT0016847	hsa-miR-378c	ENSG00000227911	LINC02344	lincRNA	chr13	33909209	33909233	-	3	0	AGO1-4	7mer-m8	ggugagaagaCUGAGGUUCAGGUCa	|: |:::|||||||	guggcaggggGGAUUUGAGUCCAGg	2
MIMAT0016847	hsa-miR-378c	ENSG00000276672	AL161891.1	sense_intronic	chr13	34423305	34423331	+	2	0	AGO1,AGO2	7mer-m8	ggugagaagACUGAG-GU-UCAGGUCa	| |:|: || |||||||	guuacacagUAAUUUACAUAGUCCAGg	5
MIMAT0016847	hsa-miR-378c	ENSG00000261553	AL137782.1	processed_transcript	chr13	76379746	76379770	+	1	0	AGO2	7mer-m8	ggugAGAAGACUGAGGUUCAGGUCa	| | | | |: |||||||	uuuaUGUGCGCAAGCUCAGUCCAGu	3
MIMAT0016847	hsa-miR-378c	ENSG00000275880	AL139385.1	antisense	chr13	111265883	111265910	-	1	0	AGO1-4	7mer-m8	gguGAGAAGA-CUGAG--GUUCAGGUCa	| | || ||| | ||||||||	aguCCCCACUCGACCCAGGAAGUCCAGc	6
MIMAT0016847	hsa-miR-378c	ENSG00000283029	AL139099.4	non_coding	chr14	50053348	50053371	+	22	0	AGO1-4,AGO2	7mer-m8	ggugagaagACUGAGGUUCAGGUCa	| :|| ::|||||||	gcuggaggaUCGCU-UGAGUCCAGg	0
MIMAT0016847	hsa-miR-378c	ENSG00000257621	PSMA3-AS1	antisense	chr14	58739487	58739510	-	3	0	AGO1-4,AGO2	7mer-m8	ggUGAGAAGACUGAGGUUCAGGUCa	|| | || ||| ||||||||	cuACACAAAUG-CUCAAAGUCCAGc	7
MIMAT0016847	hsa-miR-378c	ENSG00000214770	AL161756.1	antisense	chr14	64803270	64803287	-	3	1	AGO1-4	7mer-m8	ggugagaagacugaggUUCAGGUCa	:|||||||	#NAME?	4
MIMAT0016847	hsa-miR-378c	ENSG00000247092	SNHG10	antisense	chr14	95999298	95999323	-	1	0	AGO1-4	7mer-m8	ggugaGAAGACUGAG-GUUCAGGUCa	:| :|| :|| ||||||||	cauaaUUGUUGUUUCAGAAGUCCAGc	9
MIMAT0016847	hsa-miR-378c	ENSG00000270704	AC124312.4	sense_intronic	chr15	25230291	25230316	+	3	0	AGO1-4,AGO2	7mer-m8	ggugagaagACUGAGG-UUCAGGUCa	| ||||: ||||||||	ucaacgugaUUACUCUGAAGUCCAGc	5
MIMAT0016847	hsa-miR-378c	ENSG00000279192	PWAR5	TEC	chr15	25230291	25230316	+	3	0	AGO1-4,AGO2	7mer-m8	ggugagaagACUGAGG-UUCAGGUCa	| ||||: ||||||||	ucaacgugaUUACUCUGAAGUCCAGc	7
MIMAT0016847	hsa-miR-378c	ENSG00000247556	OIP5-AS1	processed_transcript	chr15	41593924	41593948	+	5	0	AGO2	7mer-m8	ggugagaagacugaggUUCAGGUCa	:|||||||	auuucaguauuagggaGAGUCCAGc	5
MIMAT0016847	hsa-miR-378c	ENSG00000285410	GABPB1-IT1	sense_intronic	chr15	50641422	50641444	-	1	0	AGO1-4	7mer-m8	ggugaGAAGACUGAGGUUCAGGUCa	|||| | : :|||||||	guagcCUUCCAA--UAGAGUCCAGu	0
MIMAT0016847	hsa-miR-378c	ENSG00000259306	AC020891.2	lincRNA	chr15	51608207	51608229	+	1	0	AGO1-4	7mer-m8	ggugagaaGACUGAGGUUCAGGUCa	|||| : :|||||||	aaaaagccCUGA--UGGAGUCCAGg	4
MIMAT0016847	hsa-miR-378c	ENSG00000259645	AC027237.4	sense_intronic	chr15	69683850	69683873	+	3	0	AGO1-4,AGO2	7mer-m8	ggUGAGAAGACUGAGGUUCAGGUCa	|| || | || |||||||||	uaACCCUGCGGA-AACAAGUCCAGc	10
MIMAT0016847	hsa-miR-378c	ENSG00000281183	NPTN-IT1	sense_intronic	chr15	73861411	73861434	-	1	0	AGO1-4	7mer-m8	ggugaGAAGACUGAGGUUCAGGUCa	:| | :|| : |||||||	uggggUUGCCAGCUGU-AGUCCAGc	5
MIMAT0016847	hsa-miR-378c	ENSG00000247240	UBL7-AS1	antisense	chr15	74773545	74773569	+	1	0	AGO1-4	7mer-m8	ggugagaagacuGAGGUUCAGGUCa	||:::|||||||	ggcaggaggaucCUUUGAGUCCAGc	1
MIMAT0016847	hsa-miR-378c	ENSG00000261659	Z92544.2	processed_transcript	chr16	739830	739856	+	1	0	AGO1-4	7mer-m8	ggUGAGAAGACUGAGGU--UCAGGUCa	|:|| : || ||:: |||||||	aaAUUCACUGGAGUCUGUCAGUCCAGc	7
MIMAT0016847	hsa-miR-378c	ENSG00000263072	ZNF213-AS1	antisense	chr16	3181565	3181588	-	1	0	AGO1-4	7mer-m8	ggugagaaGACUGAGGUUCAGGUCa	| |:|| :|||||||	cugucgccCAGGCU-GGAGUCCAGu	8
MIMAT0016847	hsa-miR-378c	ENSG00000260852	FBXL19-AS1	antisense	chr16	30930964	30930988	-	1	0	AGO2	7mer-m8	ggugagAAGACUGAGGUUCAGGUCa	| |||| :| |||||||	gaaaagUCCUGAAAUCUAGUCCAGg	9
MIMAT0016847	hsa-miR-378c	ENSG00000280152	AC009078.3	TEC	chr16	75280943	75280967	-	2	0	AGO1-4,AGO2	7mer-m8	ggugagaagacugagguUCAGGUCa	|||||||	uuccuggaggggaugauAGUCCAGc	9
MIMAT0016847	hsa-miR-378c	ENSG00000279476	AC092139.3	TEC	chr16	81553096	81553123	+	1	0	AGO2	7mer-m8	gguGAGAAGACUGAGGU----UCAGGUCa	||| || | ||| |||||||	ggcCUCCCAUG-CCCCAGGGCAGUCCAGg	1
MIMAT0016847	hsa-miR-378c	ENSG00000263272	AC004148.2	antisense	chr17	5335746	5335771	-	2	0	AGO1-4	7mer-m8	ggugagaagaCUGAGG-UUCAGGUCa	| |||| :|||||||	auuagaugagGUCUCCUGAGUCCAGu	8
MIMAT0016847	hsa-miR-378c	ENSG00000227543	SPAG5-AS1	processed_transcript	chr17	26926257	26926282	+	2	0	AGO1-4	7mer-m8	ggUGAGAAGACUGAGGU-UCAGGUCa	|| | | :|| | |||||||	ccACGCAGGUAGCUGGAGAGUCCAGg	4
MIMAT0016847	hsa-miR-378c	ENSG00000270010	CTD-2132N18.4	sense_intronic	chr17	40190602	40190626	-	1	0	AGO1-4	7mer-m8	ggugAGAAGACUGAGGUUCAGGUCa	|:|||| ||| ||||||||	gauaUUUUCUUCCUCAAAGUCCAGu	10
MIMAT0016847	hsa-miR-378c	ENSG00000266962	AC067852.2	antisense	chr17	40706612	40706638	-	1	0	AGO1-4	7mer-m8	ggugagaagacUGAGG--UUCAGGUCa	||||| :|||||||	gcaccgcccccACUCCUGGAGUCCAGc	4
MIMAT0016847	hsa-miR-378c	ENSG00000267002	AC060780.1	lincRNA	chr17	41315915	41315941	-	1	0	AGO1-4	7mer-m8	gguGAGAAGACUGAGG--UUCAGGUCa	|||| || ||| ||||||||	ucuCUCUGCUAUAUCCCAAAGUCCAGc	6
MIMAT0016847	hsa-miR-378c	ENSG00000247011	AC005920.1	lincRNA	chr17	49021188	49021211	-	1	0	AGO1-4	7mer-m8	ggUGAGAAGACUGAGGUUCAGGUCa	|| || ||| : ||:|||||||	ccAC-CUACUGUUCCCGAGUCCAGc	4
MIMAT0016847	hsa-miR-378c	ENSG00000261589	CTC-462L7.1	lincRNA	chr17	53246311	53246335	+	1	0	AGO1-4	7mer-m8	ggugagaagacugagguUCAGGUCa	|||||||	aaaaguaaagaaguaacAGUCCAGu	0
MIMAT0016847	hsa-miR-378c	ENSG00000267391	AC105105.2	lincRNA	chr18	56117233	56117257	+	1	0	AGO2	7mer-m8	ggugagaagACUGAGGUUCAGGUCa	| ||| |||||||||	gggggauaaUCACUGCAAGUCCAGc	2
MIMAT0016847	hsa-miR-378c	ENSG00000267575	AC006504.5	lincRNA	chr19	28297045	28297069	+	2	0	AGO1-4	7mer-m8	ggugagaagaCUGAGGUUCAGGUCa	|| | | |||||||	cgguggaugcGAGUGCUAGUCCAGc	9
MIMAT0016847	hsa-miR-378c	ENSG00000267107	PCAT19	lincRNA	chr19	41962086	41962110	-	1	0	AGO2	7mer-m8	ggugagaagacugaggUUCAGGUCa	||||||||	auuaugaauaugagagAAGUCCAGc	6
MIMAT0016847	hsa-miR-378c	ENSG00000279539	AC006486.2	TEC	chr19	42746927	42746940	+	1	0	AGO1-4	7mer-m8	ggugagaagacugaggUUCAGGUCa	:|||||||	#NAME?	2
MIMAT0016847	hsa-miR-378c	ENSG00000279407	AC007191.1	TEC	chr19	46218312	46218338	-	1	0	AGO1-4	8mer	ggugagaaGACUGAGGU--UCAGGUCa	|| | |: | |||||||	acagagccCUAAAUUGAAGAGUCCAGa	6
MIMAT0016847	hsa-miR-378c	ENSG00000268686	AC010643.1	antisense	chr19	49873612	49873636	-	1	0	AGO1-4	7mer-m8	ggUGAGAAGACUGAGGUUCAGGUCa	::|: || ||:|||||||||	gcGUUUGUCAACCUUCAAGUCCAGu	6
MIMAT0016847	hsa-miR-378c	ENSG00000268568	AC007228.2	lincRNA	chr19	57184250	57184274	-	3	0	AGO2	8mer	ggugagaagacUGAGGUUCAGGUCa	||| : |||||||	gaagaauggaaACUGUUAGUCCAGa	2
MIMAT0016847	hsa-miR-378c	ENSG00000268713	AC005261.3	lincRNA	chr19	57773210	57773233	+	1	0	AGO2	8mer	ggugagaAGACUGAGGUUCAGGUCa	|| || ||||||||||	aaaaggcUCAAAC-CCAAGUCCAGa	9
MIMAT0016847	hsa-miR-378c	ENSG00000268205	AC005261.1	lincRNA	chr19	57818545	57818572	+	7	0	AGO1-4,AGO2	8mer	ggUGAGA-AGACUGAGGU--UCAGGUCa	::||| | || ||:: |||||||	cuGUUCUGUAUGUAUCUGUCAGUCCAGa	13
MIMAT0016847	hsa-miR-378c	ENSG00000267858	MZF1-AS1	antisense	chr19	59084142	59084163	+	1	0	AGO1-4	7mer-m8	ggUGAGAAGACUGAGGUUCAGGUCa	|| |||| | ||||||||	auACACUUC---CCAGAAGUCCAGg	7
MIMAT0016847	hsa-miR-378c	ENSG00000260032	NORAD	lincRNA	chr20	34635263	34635286	-	10	0	AGO1-4,AGO2	7mer-m8	ggugagaagacUGAGGUUCAGGUCa	||| :||||||||	uauaauggaaaACU-UAAGUCCAGu	13
MIMAT0016847	hsa-miR-378c	ENSG00000276786	BX640515.1	lincRNA	chr20	59945543	59945565	+	2	0	AGO1-4	7mer-m8	ggUGAGAAGACUGAGGUUCAGGUCa	|:| ||| | ||||||||||	ucAUUAUUC--CCACCAAGUCCAGg	2
MIMAT0016847	hsa-miR-378c	ENSG00000235609	AF127577.4	lincRNA	chr21	16229964	16229988	-	1	0	AGO1-4	7mer-m8	ggugagaagacugaggUUCAGGUCa	||||||||	uggagaaauauaagagAAGUCCAGu	6
MIMAT0016847	hsa-miR-378c	ENSG00000281903	LINC02246	lincRNA	chr21	16229964	16229988	-	1	0	AGO1-4	7mer-m8	ggugagaagacugaggUUCAGGUCa	||||||||	uggagaaauauaagagAAGUCCAGu	3
MIMAT0016847	hsa-miR-378c	ENSG00000223768	LINC00205	bidirectional_promoter_lncRNA	chr21	46716840	46716864	+	1	0	AGO1-4	8mer	ggugagAAGACUGAGGU-UCAGGUCa	| ||| :| | |||||||	cagcaaUGCUG-UUAAAUAGUCCAGa	11
MIMAT0016847	hsa-miR-378c	ENSG00000206195	DUXAP8	processed_transcript	chr22	16151225	16151249	-	1	0	AGO1-4	8mer	ggugagaagacugaggUUCAGGUCa	:|||||||	agcaaucaaugcagaaGAGUCCAGa	5
MIMAT0016847	hsa-miR-378c	ENSG00000228315	GUSBP11	processed_transcript	chr22	24034634	24034657	-	1	0	AGO2	7mer-m8	ggugAGAAGACUGAGGUUCAGGUCa	|| || | || |||||||	auggUCCUC-CAAGCCCAGUCCAGg	5
MIMAT0016847	hsa-miR-378c	ENSG00000273000	AP000347.2	processed_transcript	chr22	24036786	24036809	-	2	0	AGO2	7mer-m8	ggUGAGAAGACUGAGGUUCAGGUCa	| || | || || :|||||||	gaAAUCCU-UGCCUAGGAGUCCAGg	5
MIMAT0016847	hsa-miR-378c	ENSG00000260822	AC004656.1	sense_overlapping	chrX	24568244	24568270	+	2	0	AGO1-4	7mer-m8	ggugagaagAC-UGAG-GUUCAGGUCa	|| || | |||||||||	agugauaaaUGUACACACAAGUCCAGu	8
MIMAT0016847	hsa-miR-378c	ENSG00000225470	JPX	lincRNA	chrX	73164253	73164276	+	1	1	AGO2	8mer	ggUGAGAAGACUGAGGUUCAGGUCa	| || || || ||||||||	ugAGUCCACUAAC-AAAAGUCCAGa	6
MIMAT0016847	hsa-miR-378c	ENSG00000230590	FTX	lincRNA	chrX	73421229	73421254	-	1	0	AGO1-4	7mer-m8	ggugagaAGAC-UGAGGUUCAGGUCa	| || ::| :|||||||	aauauagUAUGUGUUAGGAGUCCAGc	7
MIMAT0016847	hsa-miR-378c	ENSG00000270052	BX546450.2	lincRNA	chrX	150666226	150666250	+	1	0	AGO1-4	8mer	gguGAGAAGACUGAGGUUCAGGUCa	| | ||| | | ||||||||	ggcCCCCUCUCAACCAAAGUCCAGa	1
